# Supplementary material for: Touchless short-wave infrared imaging for dynamic rapid pupillometry and gaze estimation in closed eyes
Source: Commun Med (Lond). 2024 Aug 6;4:157. doi: 10.1038/s43856-024-00572-1 (PMC11303404; doi:10.1038/s43856-024-00572-1)
Supplement: Supplementary file 3 — Supplementary Data 1 [file 43856_2024_572_MOESM3_ESM.xlsx]

## Sheet: 1c (only open eye)
subject_id	-2	-1.96774	-1.93548	-1.90323	-1.87097	-1.83871	-1.80645	-1.77419	-1.74194	-1.70968	-1.67742	-1.64516	-1.6129	-1.58065	-1.54839	-1.51613	-1.48387	-1.45161	-1.41935	-1.3871	-1.35484	-1.32258	-1.29032	-1.25806	-1.22581	-1.19355	-1.16129	-1.12903	-1.09677	-1.06452	-1.03226	-1	-0.967742	-0.935484	-0.903226	-0.870968	-0.83871	-0.806452	-0.774194	-0.741935	-0.709677	-0.677419	-0.645161	-0.612903	-0.580645	-0.548387	-0.516129	-0.483871	-0.451613
AA91	5.11749	5.14221	5.16443	5.18444	5.20233	5.21744	5.22987	5.24017	5.24871	5.25582	5.26182	5.26708	5.2716	5.27493	5.2771	5.27839	5.2791	5.27997	5.28116	5.28209	5.28246	5.28206	5.28094	5.27928	5.27723	5.27524	5.27369	5.27273	5.27224	5.27186	5.27131	5.27009	5.2681	5.2658	5.26321	5.26028	5.25754	5.25544	5.254	5.25277	5.25128	5.24945	5.24748	5.2454	5.24325	5.24152	5.24068	5.24072	5.24105
AL74	5.40905	5.40406	5.39986	5.39642	5.39349	5.391	5.38885	5.38678	5.38465	5.38282	5.38166	5.38089	5.38023	5.3798	5.37953	5.37909	5.37857	5.37834	5.37869	5.37982	5.38154	5.38351	5.38594	5.38897	5.39213	5.39517	5.39822	5.40108	5.40324	5.40418	5.40405	5.40352	5.40273	5.40161	5.40053	5.39959	5.39833	5.39614	5.39275	5.38785	5.38181	5.37605	5.37117	5.36691	5.36313	5.35998	5.35788	5.35738	5.35833
AL76	6.40042	6.41922	6.43744	6.45412	6.46858	6.48154	6.49366	6.50468	6.51428	6.5226	6.5301	6.53691	6.54298	6.54853	6.55391	6.55916	6.56346	6.56614	6.56767	6.56888	6.56981	6.57004	6.56957	6.56852	6.56647	6.56239	6.5553	6.54509	6.53226	6.5172	6.49989	6.47997	6.45735	6.43148	6.40267	6.37306	6.34463	6.31866	6.29628	6.27883	6.26706	6.26005	6.25632	6.25474	6.25444	6.25516	6.25687	6.259	6.26165
AM85	5.29684	5.31823	5.33626	5.35078	5.36187	5.36996	5.37564	5.37967	5.38322	5.38687	5.39037	5.39373	5.39707	5.40013	5.40259	5.40429	5.40496	5.4044	5.40302	5.40129	5.39921	5.39722	5.39578	5.39499	5.39514	5.39623	5.39794	5.40005	5.40204	5.40342	5.40438	5.40566	5.40762	5.40972	5.41152	5.41326	5.41497	5.41622	5.41715	5.41848	5.42021	5.42181	5.4231	5.42397	5.42411	5.42324	5.42132	5.41856	5.41525
BH88	5.20487	5.1773	5.15459	5.13449	5.11602	5.09828	5.08049	5.06327	5.04732	5.03237	5.01826	5.00568	4.99555	4.98826	4.98341	4.97975	4.97539	4.96899	4.96114	4.95325	4.9458	4.93837	4.93072	4.92407	4.91902	4.91388	4.90732	4.89939	4.89037	4.8814	4.8743	4.86944	4.8662	4.86466	4.86528	4.86785	4.87215	4.87838	4.88664	4.89731	4.91082	4.92627	4.94203	4.95758	4.97307	4.988	5.00132	5.01249	5.02114
CY99	3.61112	3.61635	3.62156	3.6269	3.63205	3.63601	3.6384	3.63956	3.63993	3.63996	3.63996	3.64001	3.64018	3.64052	3.64086	3.64116	3.64166	3.64222	3.64258	3.64278	3.64289	3.64292	3.64298	3.64332	3.64413	3.64566	3.64831	3.65233	3.65747	3.66305	3.66881	3.67505	3.6814	3.68722	3.69271	3.69817	3.70315	3.70725	3.71056	3.71319	3.71512	3.71638	3.71704	3.71723	3.71711	3.7169	3.71681	3.71688	3.7171
DG11	6.4039	6.40977	6.41861	6.42949	6.44045	6.44796	6.44933	6.44441	6.43208	6.40998	6.37704	6.33564	6.29132	6.2503	6.21786	6.19535	6.18116	6.17339	6.17056	6.17145	6.17484	6.17837	6.17931	6.17788	6.17562	6.17343	6.17263	6.1744	6.17907	6.18607	6.19428	6.20299	6.21235	6.22236	6.23188	6.24032	6.24863	6.25711	6.26473	6.27102	6.27583	6.2787	6.27967	6.27964	6.27898	6.27689	6.273	6.26771	6.26183
DH45	6.42215	6.40477	6.3901	6.37743	6.36656	6.35738	6.34968	6.34296	6.33627	6.32886	6.32033	6.30997	6.29736	6.28304	6.26729	6.25025	6.23278	6.2158	6.19906	6.18272	6.16898	6.16032	6.15708	6.158	6.16193	6.16722	6.17172	6.17486	6.17716	6.17905	6.18097	6.18304	6.1851	6.1868	6.18733	6.18604	6.18294	6.17871	6.17457	6.17071	6.16672	6.1631	6.16021	6.15792	6.15633	6.15555	6.15546	6.15617	6.15749
DN14	6.53737	6.53776	6.54428	6.55521	6.56781	6.58024	6.59118	6.60014	6.60638	6.60885	6.60726	6.60251	6.59653	6.59099	6.58617	6.58127	6.57648	6.57334	6.57184	6.57098	6.56989	6.56751	6.56448	6.56312	6.56406	6.56529	6.56575	6.56653	6.56832	6.57112	6.57577	6.58326	6.59322	6.60439	6.61557	6.62537	6.63309	6.63897	6.6441	6.65003	6.65711	6.66444	6.66987	6.67185	6.67191	6.67142	6.6702	6.66852	6.66774
DY68	5.91882	5.88859	5.86251	5.84099	5.82361	5.80907	5.79607	5.78435	5.77497	5.76828	5.76269	5.757	5.7519	5.74847	5.74624	5.74421	5.74268	5.74252	5.7441	5.74731	5.75144	5.75621	5.76143	5.76636	5.77134	5.7775	5.7852	5.7935	5.80164	5.80921	5.81589	5.82205	5.82752	5.83131	5.83283	5.83236	5.83057	5.82766	5.82399	5.82	5.8154	5.81	5.80446	5.79893	5.79302	5.78692	5.78113	5.77654	5.7737
ED93	6.34595	6.33051	6.31751	6.30656	6.29773	6.29071	6.2852	6.28119	6.27854	6.27724	6.2773	6.27854	6.28074	6.2836	6.28693	6.29082	6.29524	6.29983	6.30453	6.30964	6.31553	6.32229	6.32984	6.33791	6.34605	6.35412	6.36216	6.3701	6.37752	6.38367	6.38848	6.39249	6.3961	6.3995	6.40261	6.40531	6.40738	6.40836	6.40815	6.4071	6.40536	6.40305	6.40026	6.39695	6.39295	6.3883	6.38374	6.38002	6.37729
EV21	6.90218	6.91826	6.93326	6.94786	6.96208	6.9753	6.98709	6.99721	7.00552	7.01234	7.01808	7.02315	7.02795	7.03275	7.03786	7.04337	7.04862	7.05328	7.05784	7.06294	7.06867	7.07448	7.08013	7.08573	7.09092	7.09529	7.09901	7.10227	7.10501	7.10709	7.10847	7.10909	7.10873	7.10745	7.10563	7.10373	7.10233	7.10169	7.1013	7.10067	7.0998	7.09877	7.09796	7.09794	7.09838	7.09865	7.09866	7.09809	7.09664
FS44	5.43337	5.41802	5.4014	5.38421	5.36722	5.35158	5.33897	5.33019	5.3244	5.32038	5.31726	5.31469	5.3126	5.3107	5.30852	5.3053	5.30115	5.29758	5.29569	5.29578	5.29782	5.30124	5.30539	5.30946	5.31237	5.31393	5.3151	5.31728	5.32124	5.32692	5.33377	5.34123	5.34904	5.35718	5.36592	5.37518	5.38468	5.39463	5.40532	5.417	5.42921	5.44055	5.45066	5.46024	5.46962	5.47857	5.4867	5.49378	5.49958
GB80	7.24297	7.23459	7.23766	7.24678	7.25836	7.27121	7.28524	7.29908	7.31048	7.31911	7.3268	7.33481	7.34344	7.35396	7.36645	7.37729	7.38347	7.38571	7.38581	7.38377	7.37929	7.37421	7.3709	7.37043	7.37223	7.3751	7.37894	7.38439	7.39197	7.4013	7.41123	7.42103	7.43046	7.43908	7.44614	7.45139	7.45463	7.45529	7.45301	7.44784	7.44024	7.43006	7.41612	7.39897	7.38187	7.36783	7.35779	7.35108	7.34707
GB97	7.08151	7.0676	7.05624	7.04681	7.03944	7.03423	7.0308	7.02852	7.02754	7.02832	7.03056	7.03386	7.03791	7.04224	7.04643	7.04982	7.05235	7.0547	7.05705	7.05884	7.05946	7.05894	7.05787	7.05664	7.05527	7.05414	7.05368	7.05367	7.05383	7.05435	7.05586	7.05863	7.06252	7.06756	7.07406	7.08218	7.09112	7.09955	7.10735	7.1153	7.12337	7.13058	7.13644	7.14132	7.14572	7.14951	7.15246	7.15482	7.15685
GL93	6.02839	6.01097	5.99507	5.98029	5.96654	5.95469	5.94533	5.93783	5.93063	5.9227	5.91359	5.90295	5.8907	5.8767	5.86123	5.84507	5.82851	5.81103	5.79228	5.77261	5.75219	5.7312	5.71034	5.68977	5.66932	5.64919	5.62986	5.61173	5.5946	5.57781	5.56117	5.54509	5.53082	5.51976	5.51171	5.50552	5.50046	5.49629	5.49308	5.49086	5.48961	5.48955	5.49066	5.49294	5.49685	5.50253	5.50925	5.51529	5.51937
GZ90	7.48133	7.48363	7.48696	7.48858	7.48761	7.48525	7.48296	7.48034	7.47515	7.46675	7.45669	7.44492	7.43114	7.4166	7.40253	7.3902	7.3804	7.37353	7.37008	7.36973	7.37092	7.37263	7.37498	7.37811	7.38213	7.38714	7.39265	7.39763	7.40137	7.40392	7.40541	7.40545	7.40343	7.3996	7.39488	7.38966	7.3843	7.37933	7.37467	7.3699	7.36594	7.36466	7.36622	7.36991	7.37573	7.38301	7.3915	7.40138	7.41111
HG62	6.68015	6.66051	6.64329	6.62788	6.61384	6.60081	6.58851	6.57686	6.5656	6.5542	6.54247	6.53008	6.51712	6.50401	6.49036	6.47587	6.46125	6.4476	6.4357	6.42616	6.41897	6.41372	6.4105	6.40958	6.41045	6.41223	6.41468	6.41797	6.42193	6.42618	6.43057	6.43539	6.44077	6.44652	6.45242	6.45848	6.46513	6.47283	6.4817	6.49175	6.50295	6.51547	6.52899	6.54219	6.5542	6.56531	6.5759	6.58601	6.59545
HI03	6.61054	6.63906	6.6613	6.67828	6.69143	6.70187	6.70983	6.71551	6.7196	6.72232	6.7234	6.723	6.72188	6.72089	6.72046	6.72019	6.71928	6.71742	6.715	6.71227	6.70924	6.70633	6.70366	6.7008	6.69706	6.69168	6.6851	6.67861	6.67235	6.66529	6.65736	6.64901	6.63988	6.62977	6.61927	6.60912	6.5997	6.59028	6.58039	6.57122	6.56366	6.55705	6.55089	6.54526	6.54107	6.53899	6.53828	6.53905	6.54175
IB13	8.40711	8.41354	8.42057	8.42881	8.43812	8.4466	8.45306	8.45784	8.46101	8.46203	8.46091	8.45822	8.45504	8.45233	8.44946	8.44524	8.43964	8.43327	8.42621	8.4182	8.4089	8.39822	8.38631	8.37336	8.35997	8.34678	8.3343	8.3235	8.31513	8.30944	8.30642	8.30573	8.30675	8.30925	8.31343	8.31871	8.32446	8.33092	8.33759	8.3429	8.3465	8.34937	8.35154	8.3527	8.35291	8.35168	8.34958	8.34778	8.34537
LC63	5.9108	5.92642	5.93953	5.95019	5.95925	5.96706	5.97348	5.97909	5.98414	5.98888	5.99414	5.9996	6.00453	6.00921	6.01419	6.01953	6.02464	6.02854	6.03094	6.03197	6.0314	6.029	6.02522	6.0214	6.01804	6.01436	6.00999	6.00502	5.99985	5.99535	5.99192	5.98934	5.98727	5.98569	5.98501	5.98597	5.98834	5.99058	5.99199	5.99264	5.99265	5.99216	5.99092	5.98842	5.98397	5.97713	5.96808	5.95694	5.94322
MA45	7.00236	6.98586	6.96843	6.95059	6.9358	6.92491	6.91682	6.91097	6.90644	6.90268	6.90062	6.90139	6.90461	6.90825	6.91083	6.91226	6.91345	6.91611	6.92067	6.92565	6.92967	6.93282	6.93595	6.93947	6.94349	6.94792	6.95237	6.956	6.95795	6.95832	6.95772	6.95645	6.95432	6.9511	6.94692	6.94227	6.93776	6.93367	6.92994	6.92648	6.92368	6.92195	6.92083	6.92006	6.92024	6.92171	6.92414	6.92691	6.92957
MG07	6.51377	6.53054	6.54955	6.56862	6.58667	6.60301	6.61715	6.62891	6.63824	6.64513	6.64967	6.65213	6.65328	6.65388	6.65416	6.65406	6.65326	6.65173	6.64988	6.64796	6.64583	6.64327	6.64033	6.63733	6.63438	6.63147	6.62893	6.62738	6.62775	6.63075	6.63597	6.64181	6.64703	6.65131	6.65459	6.65675	6.65806	6.65935	6.66099	6.66264	6.66403	6.665	6.66536	6.66496	6.66403	6.663	6.66202	6.66111	6.66052
MM08	6.68483	6.68858	6.69166	6.69381	6.6952	6.69661	6.69857	6.70069	6.70273	6.70501	6.70774	6.71087	6.71415	6.71734	6.72051	6.72387	6.72736	6.73068	6.73398	6.73752	6.74063	6.74262	6.74328	6.74277	6.74168	6.74066	6.74002	6.73949	6.73858	6.73746	6.73629	6.73493	6.73347	6.7316	6.72843	6.72355	6.71717	6.711	6.70782	6.70809	6.7102	6.71355	6.71849	6.72445	6.73073	6.73708	6.74301	6.74819	6.75229
MT26	5.21762	5.20527	5.1947	5.18626	5.17924	5.17258	5.16614	5.16036	5.15562	5.15213	5.15011	5.14968	5.15007	5.15013	5.14956	5.14846	5.14727	5.14651	5.14624	5.14601	5.14516	5.14358	5.14162	5.13954	5.13777	5.13647	5.13547	5.13497	5.13501	5.13497	5.13461	5.13435	5.13437	5.13481	5.13568	5.13705	5.1393	5.14256	5.14658	5.15175	5.15882	5.16749	5.17671	5.18598	5.19536	5.20484	5.21397	5.22179	5.22761
NBB20	6.18906	6.19034	6.19127	6.19155	6.19086	6.18901	6.18595	6.18203	6.17778	6.1732	6.16783	6.16154	6.15466	6.1477	6.14065	6.13313	6.12525	6.11726	6.1089	6.09962	6.08944	6.07852	6.06687	6.05508	6.04389	6.03367	6.0245	6.01642	6.00987	6.00536	6.00277	6.00227	6.00474	6.0113	6.0222	6.03582	6.05026	6.06437	6.07662	6.08535	6.09017	6.09241	6.09401	6.09621	6.09933	6.10251	6.10502	6.10745	6.10996
NM37	5.64518	5.6312	5.62123	5.61458	5.61045	5.60762	5.60472	5.60126	5.59721	5.5924	5.5867	5.58036	5.57393	5.56792	5.56273	5.55848	5.5549	5.55199	5.55035	5.55009	5.55061	5.55115	5.55121	5.55072	5.54997	5.54906	5.54805	5.54732	5.54705	5.54686	5.54641	5.54535	5.54364	5.54162	5.53968	5.53792	5.53647	5.53527	5.53361	5.53131	5.52898	5.52659	5.52322	5.51853	5.51271	5.50597	5.49859	5.49067	5.48245
NR85	4.63196	4.62826	4.6247	4.62084	4.61679	4.61302	4.60942	4.60562	4.60146	4.59679	4.59174	4.58696	4.58359	4.58182	4.5811	4.58161	4.58282	4.58409	4.58581	4.58829	4.59138	4.59453	4.59723	4.59937	4.60103	4.60225	4.60341	4.60512	4.6072	4.60899	4.61031	4.6111	4.61113	4.61052	4.60988	4.60963	4.60978	4.61013	4.61063	4.61152	4.61256	4.61327	4.61354	4.61306	4.61154	4.60903	4.60572	4.60187	4.5978
NZ05	6.23131	6.22886	6.22498	6.22027	6.21532	6.21057	6.20619	6.20241	6.19927	6.19663	6.19451	6.19264	6.19073	6.18917	6.1885	6.18901	6.1906	6.19284	6.19553	6.19869	6.20249	6.2071	6.21262	6.21906	6.22611	6.23321	6.23965	6.24505	6.2494	6.25259	6.25456	6.25539	6.25511	6.25428	6.25365	6.2531	6.25251	6.25242	6.25327	6.25479	6.25663	6.25886	6.26147	6.26416	6.26693	6.26996	6.27336	6.27742	6.28174
OBB	7.68557	7.69386	7.70001	7.70459	7.70757	7.70887	7.70896	7.70834	7.70794	7.70918	7.71229	7.71661	7.72164	7.72667	7.73111	7.73487	7.73767	7.73884	7.73784	7.73541	7.73315	7.73118	7.72799	7.72221	7.71477	7.70755	7.69996	7.69052	7.67987	7.66966	7.66081	7.65375	7.64882	7.64637	7.6463	7.64823	7.6514	7.65509	7.65937	7.66353	7.66646	7.6687	7.6717	7.67676	7.68328	7.68905	7.69336	7.6961	7.69697
OK15	6.38791	6.39664	6.40373	6.40927	6.4134	6.41616	6.41765	6.41815	6.4184	6.41908	6.42035	6.42214	6.42432	6.42676	6.42879	6.42991	6.43102	6.43242	6.43353	6.43452	6.43649	6.44048	6.44634	6.45402	6.46309	6.472	6.48062	6.48958	6.49779	6.50399	6.50811	6.51104	6.51345	6.51482	6.51482	6.51393	6.51232	6.51001	6.507	6.50331	6.49914	6.49456	6.48951	6.4843	6.47955	6.47551	6.47177	6.46796	6.464
RA06	7.35344	7.35661	7.35935	7.36131	7.3619	7.36086	7.35843	7.3548	7.35027	7.34672	7.34689	7.35091	7.35641	7.3611	7.36398	7.36536	7.36581	7.36581	7.36555	7.36503	7.36439	7.36379	7.36332	7.36283	7.36205	7.36091	7.35936	7.35751	7.35547	7.35312	7.35019	7.34659	7.3427	7.33893	7.33526	7.33158	7.3282	7.32556	7.32376	7.32283	7.32265	7.32301	7.32392	7.32547	7.32736	7.32915	7.33069	7.33199	7.33291
RF42	5.96495	5.9562	5.9489	5.94306	5.93848	5.93447	5.93047	5.92667	5.92317	5.91952	5.91551	5.91144	5.90782	5.90457	5.90092	5.89656	5.89176	5.88687	5.88201	5.87741	5.87338	5.86994	5.86718	5.86539	5.86495	5.86579	5.86693	5.86716	5.86592	5.86289	5.85757	5.8501	5.84193	5.83497	5.82937	5.82359	5.81693	5.80987	5.8035	5.79957	5.79951	5.80423	5.81352	5.82492	5.83637	5.84807	5.85995	5.87049	5.87861
RL69	6.54256	6.55213	6.56056	6.56809	6.57443	6.5792	6.58236	6.58392	6.58383	6.58241	6.58034	6.57816	6.57558	6.57168	6.56603	6.55871	6.54962	6.53867	6.52573	6.51086	6.49534	6.48118	6.46947	6.46016	6.45342	6.44987	6.4502	6.45459	6.4621	6.47094	6.47899	6.48502	6.4893	6.49246	6.49488	6.49709	6.49908	6.50011	6.49972	6.49865	6.49821	6.49896	6.50066	6.50275	6.5046	6.50549	6.50486	6.5027	6.49928
SG13	5.71459	5.74229	5.7652	5.78351	5.79702	5.80606	5.81229	5.81674	5.81898	5.81845	5.81546	5.81096	5.80595	5.80139	5.79759	5.79438	5.79105	5.78587	5.77907	5.77345	5.77056	5.77054	5.77362	5.78006	5.79009	5.80321	5.81787	5.8329	5.84786	5.86169	5.87345	5.8832	5.89138	5.89841	5.90426	5.90805	5.90945	5.90902	5.90734	5.90522	5.90337	5.9015	5.89854	5.89381	5.88679	5.87789	5.86807	5.85734	5.84582
TA10	5.49099	5.51335	5.53226	5.54767	5.56048	5.57177	5.58209	5.59136	5.59977	5.60831	5.61724	5.62653	5.63574	5.64326	5.64839	5.65175	5.65385	5.65495	5.65521	5.65454	5.65316	5.65171	5.65066	5.65033	5.65067	5.65145	5.65265	5.65451	5.65706	5.65962	5.66166	5.66367	5.66598	5.66822	5.67047	5.67275	5.67446	5.67547	5.67576	5.67513	5.67363	5.67136	5.66857	5.66565	5.66243	5.65864	5.65398	5.64818	5.64121
TL57	4.09664	4.11351	4.12859	4.14173	4.15306	4.16289	4.17153	4.17928	4.18637	4.19305	4.19961	4.20617	4.21251	4.21813	4.22254	4.22562	4.22754	4.22852	4.22885	4.22886	4.2285	4.22735	4.2254	4.22291	4.22009	4.21734	4.21472	4.21216	4.2097	4.207	4.20384	4.20055	4.1977	4.19553	4.19393	4.19267	4.19147	4.19022	4.18892	4.18754	4.18573	4.18315	4.18003	4.17675	4.17346	4.17014	4.16672	4.16314	4.15943
VZ48	4.52646	4.51605	4.5072	4.49897	4.49055	4.48154	4.47187	4.46156	4.45098	4.44041	4.43047	4.42195	4.41456	4.40774	4.40176	4.39722	4.39437	4.39319	4.39406	4.39727	4.40253	4.40871	4.41428	4.41861	4.42154	4.42263	4.4215	4.41885	4.41607	4.41407	4.41287	4.41228	4.41221	4.41239	4.41204	4.40972	4.40476	4.39779	4.3895	4.38023	4.37008	4.35936	4.34903	4.33959	4.33163	4.32633	4.32431	4.32618	4.33152
YG31	6.02633	6.01521	6.00858	6.00613	6.00663	6.00888	6.01292	6.01862	6.02552	6.03347	6.04201	6.05047	6.05896	6.06786	6.07692	6.08625	6.09603	6.10507	6.11284	6.12034	6.12833	6.13678	6.14522	6.15306	6.1603	6.16746	6.17462	6.18162	6.1884	6.19495	6.20126	6.20708	6.21246	6.21773	6.22268	6.22685	6.23008	6.23264	6.23505	6.23761	6.23999	6.24194	6.24348	6.24427	6.24396	6.24301	6.24241	6.24254	6.24266
YL09	6.24874	6.2443	6.2409	6.23871	6.23727	6.23576	6.23397	6.23184	6.22898	6.22531	6.22092	6.21631	6.21214	6.2085	6.20523	6.20219	6.19907	6.1956	6.19186	6.18801	6.18423	6.18091	6.17862	6.17779	6.17832	6.17947	6.18014	6.17929	6.17686	6.17406	6.17156	6.16891	6.16569	6.16189	6.15757	6.15283	6.14773	6.14254	6.13789	6.1341	6.13148	6.13012	6.12914	6.1279	6.12643	6.12484	6.12318	6.12134	6.11878
ZF60	7.24876	7.2483	7.2462	7.2429	7.23845	7.23239	7.22483	7.21675	7.20915	7.20263	7.19738	7.19356	7.1912	7.18923	7.18642	7.18308	7.18015	7.17819	7.1775	7.17781	7.1786	7.17994	7.18216	7.18533	7.18935	7.19392	7.19839	7.20184	7.20418	7.2061	7.20796	7.20947	7.21026	7.20998	7.20822	7.20525	7.20127	7.19565	7.18829	7.1796	7.17015	7.161	7.15289	7.14598	7.14029	7.13524	7.13034	7.12581	7.1214
Average [mm]	6.14267	6.1429	6.14367	6.14461	6.14546	6.14596	6.146	6.14561	6.1447	6.14325	6.14142	6.13937	6.13731	6.13539	6.13359	6.13177	6.12985	6.12787	6.12601	6.12439	6.123	6.12183	6.1209	6.12034	6.12019	6.1203	6.12051	6.12084	6.12129	6.12174	6.12213	6.12246	6.12276	6.12305	6.1233	6.12342	6.12334	6.1231	6.1228	6.1226	6.12259	6.12279	6.12309	6.12333	6.12355	6.12377	6.12395	6.12408	6.12399
Average change [mm]	0.0208832	0.0211122	0.0218849	0.022826	0.0236783	0.0241766	0.0242155	0.0238246	0.022913	0.0214653	0.019633	0.0175825	0.0155236	0.0136085	0.0118043	0.00998196	0.00806174	0.00608983	0.00422464	0.00260172	0.00121938	4.28052e-05	-0.000888249	-0.00144824	-0.00159257	-0.00148491	-0.0012743	-0.000944303	-0.000498228	-4.53723e-05	0.0003434	0.000676262	0.000973315	0.00126384	0.00151987	0.00163561	0.00155757	0.00131444	0.0010183	0.000816227	0.00080414	0.00100999	0.00130558	0.00154683	0.00176759	0.00198567	0.00216957	0.00229894	0.00220468
[truncated: 571 more columns]

## Sheet: 1e
video_name	eye_state	0	0.0322581	0.0645161	0.0967742	0.129032	0.16129	0.193548	0.225806	0.258065	0.290323	0.322581	0.354839	0.387097	0.419355	0.451613	0.483871	0.516129	0.548387	0.580645	0.612903	0.645161	0.677419	0.709677	0.741935	0.774194	0.806452	0.83871	0.870968	0.903226	0.935484	0.967742	1	1.03226	1.06452	1.09677	1.12903	1.16129	1.19355	1.22581	1.25806	1.29032	1.32258	1.35484	1.3871	1.41935	1.45161	1.48387	1.51613
AA91_PLR_1	open	10.8386	11.1655	11.5326	11.9216	12.3357	12.7753	13.2184	13.6574	14.1125	14.6116	15.1752	15.8221	16.5891	17.4381	18.1677	18.6395	18.9211	19.1067	19.281	19.5361	19.8553	20.1176	20.2527	20.3137	20.403	20.5984	20.9385	21.4333	22.0666	22.6771	22.9446	22.7408	22.2387	21.6382	21.0517	20.5361	20.1046	19.743	19.434	19.1745	18.9685	18.8075	18.6799	18.5855	18.53	18.5122	18.5227	18.5592
AA91_PLR_1	closed	75.8451	74.7044	73.2497	71.5623	69.8672	68.3583	67.0912	66.0353	65.1577	64.429	63.789	63.1718	62.5679	62.0366	61.6371	61.3976	61.3839	61.6122	61.9498	62.2263	62.3872	62.489	62.5549	62.5102	62.2645	61.8396	61.3608	60.9356	60.5878	60.2923	59.9383	59.4489	58.953	58.5592	58.2635	58.0626	57.9395	57.8463	57.7464	57.6493	57.5754	57.5071	57.4107	57.2988	57.2083	57.1437	57.0812	57.0219
AA91_PLR_1	control	33.7164	35.5001	37.4512	39.4285	41.3169	43.0118	44.4368	45.5923	46.5392	47.3438	48.027	48.5766	49.0191	49.4107	49.7634	50.0416	50.2271	50.3315	50.3564	50.2849	50.1223	49.9638	49.9552	50.1612	50.5469	51.0583	51.6534	52.2707	52.8272	53.28	53.655	53.9913	54.2821	54.4984	54.6523	54.7892	54.9234	55.0222	55.066	55.0829	55.106	55.1194	55.0923	55.0438	55.0149	55.003	54.9687	54.8971
AA91_PLR_2	open	8.90475	9.03326	9.16979	9.3003	9.42929	9.57937	9.77532	10.0448	10.4328	10.9685	11.6117	12.2769	12.8957	13.4434	13.9335	14.3911	14.8307	15.2594	15.6907	16.1411	16.6256	17.1845	17.8907	18.7933	19.8517	20.9274	21.8607	22.5693	23.064	23.3818	23.563	23.6634	23.7493	23.8905	24.1552	24.6024	25.2618	26.1215	27.1174	28.0502	28.6574	28.8845	28.8734	28.7675	28.6516	28.5603	28.5049	28.484
AA91_PLR_2	closed	5.28225	6.43607	7.83901	9.5119	11.4374	13.5489	15.7363	17.895	20.0443	22.3713	25.0707	28.1524	31.4597	34.8242	38.1344	41.2972	44.202	46.7542	48.9139	50.6751	52.0496	53.1128	54.0113	54.8747	55.7209	56.4492	56.944	57.1704	57.1617	56.9485	56.5522	56.0096	55.3502	54.5851	53.7584	52.9898	52.4208	52.1224	52.0614	52.0712	51.9188	51.5513	51.0961	50.648	50.2636	49.9971	49.8675	49.8665
AA91_PLR_2	control	13.5866	14.5243	15.5546	16.5982	17.5992	18.5179	19.309	19.9241	20.3445	20.5872	20.6755	20.62	20.439	20.185	19.9326	19.758	19.7306	19.9035	20.3065	20.9572	21.8691	23.0466	24.4899	26.1931	28.1288	30.2465	32.4896	34.7924	37.0664	39.2267	41.2619	43.2455	45.2509	47.2747	49.2402	51.0734	52.7468	54.2429	55.5245	56.5802	57.4538	58.2015	58.8358	59.3363	59.7184	60.0342	60.3122	60.5402
AL74_PLR_1	open	13.5796	14.1845	14.8936	15.7217	16.7049	17.8851	19.3006	21.0024	23.022	25.2042	27.2262	28.9028	30.2664	31.4007	32.3271	33.0135	33.4547	33.6948	33.7732	33.6644	33.3234	32.7532	31.9734	30.9562	29.6402	28.0044	26.1324	24.222	22.4567	20.9112	19.6073	18.5477	17.6874	16.958	16.3367	15.832	15.4341	15.1143	14.8814	14.7941	14.8913	15.1749	15.6441	16.3207	17.2485	18.4693	20.0209	21.9521
AL74_PLR_1	closed	30.3869	30.898	31.4916	32.2174	33.1596	34.3725	35.8714	37.696	39.9079	42.3978	44.7994	46.8039	48.3896	49.6627	50.6646	51.371	51.8025	52.0458	52.1423	52.0197	51.6032	50.9121	49.9719	48.6877	46.9077	44.656	42.1987	39.8473	37.7573	35.9474	34.4249	33.1961	32.2326	31.5087	31.0293	30.8149	30.8643	31.1405	31.5779	32.116	32.7497	33.475	34.2699	35.167	36.2397	37.5325	39.0622	40.8776
AL74_PLR_1	control	39.8602	39.9721	40.0268	40.0194	39.992	39.953	39.8596	39.6943	39.5068	39.3509	39.207	39.0281	38.8471	38.7367	38.7026	38.6974	38.7047	38.7568	38.868	38.9842	39.0532	39.1006	39.1783	39.2808	39.3555	39.3949	39.4401	39.5094	39.569	39.5838	39.5766	39.5871	39.5968	39.5595	39.4816	39.4099	39.3552	39.2751	39.1508	39.0214	38.9256	38.8403	38.7206	38.5918	38.5184	38.5001	38.4793	38.4344
AL74_PLR_2	open	34.2588	33.6824	32.9801	32.0836	30.942	29.567	27.9834	26.2551	24.5414	23.0102	21.7522	20.791	20.1127	19.7049	19.5844	19.7761	20.2811	21.0965	22.2522	23.7918	25.6368	27.5091	29.1544	30.5327	31.6875	32.6234	33.3568	33.9481	34.4499	34.8461	35.0952	35.2199	35.2741	35.2523	35.1018	34.8139	34.4354	33.9868	33.4212	32.6783	31.7572	30.6995	29.4871	28.057	26.4534	24.8526	23.3961	22.108
AL74_PLR_2	closed	57.0473	56.2635	55.2798	53.9285	52.071	49.7483	47.1592	44.5521	42.1366	40.0897	38.5116	37.3797	36.6216	36.2101	36.1819	36.5561	37.2806	38.3292	39.779	41.7335	44.1572	46.7594	49.1574	51.1641	52.7753	54.008	54.9296	55.6867	56.38	56.9683	57.38	57.6523	57.8674	58.0138	57.9969	57.7927	57.4666	57.0305	56.3779	55.3827	53.9885	52.1582	49.8404	47.1331	44.3604	41.839	39.686	37.8533
AL74_PLR_2	control	41.6132	41.6801	41.7718	41.8433	41.8615	41.8604	41.8874	41.9212	41.9005	41.8312	41.7726	41.7437	41.7155	41.6762	41.6611	41.7034	41.7809	41.8507	41.9151	42.0043	42.0859	42.0759	41.9689	41.8376	41.7168	41.5829	41.4293	41.2957	41.2121	41.1408	41.0321	40.9123	40.8382	40.7997	40.7328	40.6255	40.5332	40.4857	40.4412	40.3544	40.2488	40.1741	40.1249	40.0582	39.9739	39.9164	39.8913	39.8488
AL76_PLR_1	open	40.8432	41.1421	41.4092	41.5575	41.5472	41.4272	41.2935	41.2002	41.1561	41.204	41.4262	41.8636	42.4698	43.175	43.9571	44.8045	45.6613	46.4433	47.1036	47.6492	48.0904	48.4127	48.6229	48.7967	49.0484	49.4271	49.8973	50.4458	51.0941	51.7922	52.4182	52.8995	53.2386	53.4338	53.4348	53.2088	52.8091	52.3252	51.788	51.1762	50.5121	49.8728	49.3194	48.8489	48.4329	48.0881	47.8448	47.6741
AL76_PLR_1	closed	75.3282	75.5949	75.8346	75.89	75.627	75.0559	74.2829	73.3841	72.3908	71.4027	70.5992	70.0916	69.8363	69.7592	69.8694	70.1791	70.6122	71.0563	71.4726	71.8874	72.2757	72.5232	72.5455	72.3732	72.0835	71.6802	71.1161	70.4144	69.6416	68.8001	67.8398	66.7652	65.6454	64.5169	63.3332	62.0662	60.7874	59.5856	58.4785	57.4369	56.4785	55.6694	55.0432	54.568	54.2073	53.9807	53.9196	53.9887
AL76_PLR_1	control	24.1132	24.4112	24.7642	25.1406	25.5199	25.9326	26.4221	26.9866	27.586	28.204	28.8692	29.6033	30.372	31.1321	31.8915	32.6725	33.4503	34.1719	34.8242	35.4392	36.0487	36.6622	37.2954	38.001	38.8483	39.8478	40.9607	42.196	43.6018	45.169	46.8291	48.5595	50.3975	52.3335	54.2634	56.0902	57.8074	59.4359	60.9398	62.2536	63.3775	64.372	65.2659	66.0113	66.5662	66.9792	67.317	67.5664
AM85_PLR_1	open	18.2415	18.2457	18.2494	18.2387	18.1868	18.0725	17.8973	17.6745	17.4097	17.1149	16.8235	16.577	16.3998	16.2852	16.2223	16.2178	16.2824	16.4134	16.6065	16.8873	17.3107	17.854	18.4081	18.9569	19.5278	20.0493	20.4475	20.6991	20.7907	20.7379	20.5658	20.2836	19.9034	19.4401	18.8853	18.1927	17.3266	16.3266	15.3236	14.4496	13.737	13.1684	12.7356	12.4237	12.2027	12.0433	11.9416	11.909
AM85_PLR_1	closed	12.7051	12.7366	12.7689	12.7914	12.7938	12.7728	12.732	12.6799	12.6281	12.5944	12.6032	12.6748	12.8176	13.0324	13.3261	13.7172	14.2314	14.893	15.7237	16.7605	17.96	19.074	19.8479	20.2899	20.5597	20.7708	21.0092	21.3957	21.9996	22.7044	23.3017	23.6767	23.8126	23.7114	23.3461	22.6612	21.6403	20.383	19.0399	17.7285	16.5539	15.577	14.7932	14.1691	13.6603	13.2316	12.8754	12.6015
AM85_PLR_1	control	25.9346	25.9477	25.9786	26.0338	26.1037	26.174	26.2492	26.3472	26.4591	26.5503	26.6136	26.6696	26.7219	26.7533	26.7551	26.7383	26.7219	26.7065	26.6759	26.6289	26.5819	26.5405	26.4903	26.4197	26.3429	26.2841	26.2336	26.1616	26.0715	25.9901	25.9266	25.8733	25.8342	25.8291	25.8694	25.9426	26.0318	26.1382	26.2689	26.4064	26.5165	26.5918	26.6532	26.7096	26.7453	26.7491	26.7351	26.7293
AM85_PLR_2	open	10.7176	10.7945	10.8698	10.9366	10.9996	11.0655	11.1349	11.206	11.28	11.364	11.4654	11.5859	11.724	11.8808	12.058	12.25	12.4482	12.6533	12.8764	13.1309	13.3809	13.5199	13.496	13.3705	13.2014	12.9972	12.7747	12.5616	12.3638	12.1731	11.9932	11.8378	11.7113	11.6076	11.5232	11.4591	11.4147	11.3802	11.3422	11.3017	11.2704	11.2515	11.241	11.2365	11.2385	11.2469	11.2556	11.2556
AM85_PLR_2	closed	13.2433	13.3302	13.4206	13.5051	13.5877	13.68	13.7853	13.9003	14.0275	14.1763	14.3542	14.5598	14.7892	15.0449	15.3373	15.6758	16.069	16.5319	17.0851	17.743	18.3839	18.7484	18.7501	18.5222	18.189	17.8121	17.4372	17.099	16.8027	16.5356	16.293	16.0799	15.8985	15.7395	15.5914	15.4564	15.3422	15.2454	15.1554	15.0731	15.0107	14.9683	14.9331	14.8985	14.8687	14.8483	14.8314	14.8101
AM85_PLR_2	control	28.8328	28.9563	29.0707	29.1585	29.2293	29.3061	29.3907	29.4664	29.5328	29.6108	29.713	29.8244	29.9312	30.0445	30.1784	30.3183	30.429	30.5051	30.5717	30.6336	30.668	30.6703	30.6647	30.6697	30.6724	30.6457	30.6001	30.5711	30.5583	30.5317	30.486	30.4465	30.4256	30.4074	30.3765	30.3403	30.3159	30.2997	30.2719	30.2362	30.2177	30.2188	30.2182	30.2061	30.1928	30.1892	30.1868	30.1706
BH88_PLR_1	open	7.10866	7.12611	7.14494	7.16096	7.1729	7.18233	7.18924	7.19153	7.18833	7.18079	7.16937	7.15371	7.13612	7.12314	7.12151	7.13064	7.14447	7.16001	7.1785	7.20513	7.24293	7.28819	7.33952	7.39956	7.46838	7.5438	7.62738	7.72475	7.84153	7.98332	8.15689	8.37025	8.63261	8.93339	9.19486	9.30665	9.23825	9.04486	8.79293	8.53007	8.28633	8.07732	7.90358	7.75827	7.63877	7.54489	7.47446	7.42428
BH88_PLR_1	closed	30.732	30.737	30.744	30.7415	30.7331	30.7383	30.7646	30.8043	30.8556	30.931	31.042	31.1757	31.3046	31.4184	31.5229	31.6188	31.7	31.7657	31.8237	31.8848	31.9529	32.0258	32.1133	32.2385	32.4085	32.6123	32.8542	33.1599	33.558	34.0652	34.6955	35.4793	36.4585	37.5725	38.5114	38.9139	38.7276	38.1508	37.3652	36.4921	35.6292	34.8369	34.1338	33.5194	32.9927	32.5519	32.1904	31.8929
BH88_PLR_1	control	38.1519	38.2254	38.2993	38.3543	38.3925	38.4294	38.4654	38.49	38.501	38.5092	38.5243	38.539	38.5417	38.5376	38.5401	38.5503	38.5581	38.5594	38.563	38.582	38.613	38.6415	38.6706	38.7151	38.7666	38.7968	38.7994	38.7959	38.8041	38.8177	38.8229	38.8206	38.82	38.8203	38.8122	38.7932	38.7775	38.7796	38.7909	38.7977	38.802	38.8112	38.8224	38.8253	38.8195	38.818	38.8282	38.8399
BH88_PLR_2	open	8.80622	8.82459	8.84343	8.86098	8.87865	8.89856	8.92044	8.94284	8.96623	8.99061	9.01295	9.032	9.04939	9.06669	9.08545	9.10406	9.11939	9.13234	9.14605	9.16266	9.18101	9.19846	9.2154	9.23335	9.25051	9.26716	9.28934	9.31996	9.35082	9.36869	9.37163	9.36924	9.36792	9.36786	9.36904	9.37197	9.37696	9.38469	9.39505	9.40736	9.4215	9.43788	9.45618	9.47582	9.49819	9.52539	9.54629	9.5363
BH88_PLR_2	closed	60.5438	60.7096	60.8508	60.9596	61.0643	61.1844	61.3045	61.3988	61.4812	61.5888	61.7167	61.8252	61.9021	61.9686	62.0415	62.1063	62.1395	62.151	62.1711	62.1994	62.2079	62.1968	62.1981	62.2291	62.2694	62.2882	62.2967	62.337	62.4076	62.4682	62.5151	62.5816	62.6775	62.774	62.8525	62.9362	63.0564	63.1985	63.3254	63.4433	63.5888	63.7686	63.9554	64.1349	64.3301	64.5505	64.7332	64.8056
BH88_PLR_2	control	41.4288	41.5394	41.6321	41.6956	41.7451	41.7968	41.8466	41.8796	41.8989	41.9197	41.9434	41.9609	41.9741	41.9994	42.047	42.103	42.1482	42.1852	42.2257	42.2673	42.2973	42.3152	42.3366	42.3734	42.4131	42.4318	42.432	42.4347	42.4398	42.4311	42.4068	42.383	42.3727	42.3669	42.3491	42.3235	42.3087	42.3039	42.288	42.2573	42.228	42.2078	42.1875	42.1585	42.1255	42.0962	42.0643	42.0154
CY99_PLR_1	open	8.42182	8.42245	8.42509	8.43232	8.44552	8.46327	8.4853	8.51407	8.55219	8.60252	8.66947	8.75828	8.87573	9.02987	9.22788	9.47734	9.76624	10.04	10.2373	10.3373	10.3533	10.306	10.2103	10.0796	9.93916	9.81755	9.72813	9.67561	9.67092	9.72517	9.84225	10.0173	10.2147	10.3767	10.4714	10.4911	10.4345	10.3134	10.1527	9.97327	9.78311	9.59304	9.41733	9.26118	9.12231	9.00005	8.89799	8.81812
CY99_PLR_1	closed	93.1722	93.2202	93.3019	93.4416	93.6233	93.8016	93.9767	94.1845	94.4306	94.6868	94.9413	95.2268	95.5832	96.0002	96.4423	96.9218	97.4589	97.997	98.439	98.7409	98.9167	98.9927	98.9747	98.8728	98.7511	98.6805	98.6592	98.6484	98.6613	98.7547	98.9415	99.1682	99.3836	99.5756	99.7319	99.7944	99.7143	99.5413	99.3716	99.2398	99.1192	99.0045	98.9435	98.9649	99.0245	99.0824	99.1609	99.296
CY99_PLR_1	control	56.6864	56.6101	56.5331	56.4732	56.4325	56.3958	56.3591	56.3338	56.3282	56.3325	56.3308	56.3267	56.338	56.3573	56.3542	56.3245	56.2926	56.2697	56.2432	56.204	56.1642	56.1447	56.1428	56.1349	56.1229	56.133	56.163	56.1826	56.1866	56.197	56.2204	56.2406	56.2474	56.2553	56.2866	56.3301	56.3595	56.3814	56.4152	56.4604	56.4991	56.52	56.539	56.5777	56.6264	56.662	56.6879	56.7232
CY99_PLR_2	open	15.3244	15.3324	15.3468	15.3735	15.4151	15.4683	15.5306	15.6067	15.7038	15.8257	15.9749	16.1588	16.3879	16.6714	17.0175	17.4388	17.9567	18.5983	19.3913	20.3668	21.5685	22.9809	24.3901	25.5085	26.2336	26.5956	26.61	26.2689	25.5858	24.6493	23.6067	22.5812	21.6396	20.8138	20.1065	19.4928	18.9363	18.441	18.0665	17.8506	17.7841	17.8559	18.0719	18.4452	18.9888	19.7164	20.6489	21.8205
CY99_PLR_2	closed	82.4124	82.2979	82.2049	82.1744	82.192	82.2042	82.2023	82.2231	82.2846	82.3599	82.4243	82.5049	82.6443	82.8324	83.0287	83.2347	83.4891	83.7981	84.1195	84.4315	84.7593	85.1187	85.4643	85.7271	85.9014	86.0248	86.0905	86.0452	85.8694	85.6128	85.3353	85.0474	84.7429	84.439	84.1624	83.9112	83.6399	83.3348	83.0452	82.8056	82.5799	82.3067	81.9606	81.5425	81.0331	80.3803	79.5624	78.6175
CY99_PLR_2	control	66.4412	66.3229	66.2117	66.1336	66.0812	66.0241	65.9571	65.9018	65.8714	65.8457	65.7983	65.7413	65.7027	65.6772	65.6357	65.5726	65.5103	65.4574	65.3927	65.302	65.1996	65.1076	65.0266	64.9373	64.8446	64.7819	64.7611	64.7583	64.752	64.7546	64.789	64.8451	64.8984	64.95	65.0191	65.1009	65.1575	65.1716	65.1725	65.1904	65.2141	65.2207	65.216	65.2209	65.237	65.245	65.242	65.2472
DG11_PLR_2	open	28.4807	28.414	28.3343	28.2795	28.3275	28.5237	28.7396	28.7488	28.4989	28.0924	27.6177	27.124	26.6573	26.2677	25.9798	25.7709	25.5719	25.3326	25.0742	24.8279	24.5904	24.3542	24.1076	23.8195	23.462	23.0328	22.561	22.0841	21.6081	21.1125	20.6061	20.1399	19.7417	19.4002	19.1017	18.8421	18.6196	18.4246	18.2457	18.0828	17.945	17.8319	17.7315	17.634	17.5403	17.4604	17.398	17.3473
DG11_PLR_2	closed	52.679	53.0543	53.4892	54.1171	55.2025	56.8594	58.8734	60.8389	62.4708	63.6914	64.4566	64.6865	64.3499	63.5271	62.3666	61.0951	60.1263	59.8398	60.241	61.0473	62.0875	63.5531	65.6509	68.1882	70.7247	72.9518	74.8244	76.3951	77.6532	78.5711	79.2067	79.6547	79.9068	79.8463	79.3946	78.5603	77.344	75.6884	73.5843	71.1733	68.7227	66.5608	65.0271	64.2423	63.9538	63.8959	64.117	64.8584
DG11_PLR_2	control	54.4274	54.5992	54.7346	54.8149	54.8801	54.9739	55.0786	55.1398	55.1595	55.1886	55.2322	55.2454	55.2204	55.2001	55.2122	55.2284	55.2109	55.18	55.1805	55.2008	55.1926	55.1549	55.1326	55.1407	55.1372	55.0889	55.0243	54.9876	54.9597	54.8918	54.7936	54.7118	54.6493	54.5635	54.4465	54.3441	54.285	54.2418	54.1822	54.1248	54.1096	54.1224	54.1115	54.0761	54.0611	54.0777	54.0839	54.0599
DH45_PLR_1	open	6.27606	6.25491	6.23329	6.21678	6.22157	6.27228	6.37591	6.5111	6.66346	6.83499	7.01678	7.17149	7.25093	7.23322	7.14568	7.03881	6.93443	6.83584	6.75068	6.67913	6.60813	6.52628	6.43775	6.35078	6.26347	6.17057	6.07548	5.98626	5.90842	5.84409	5.79576	5.76663	5.75327	5.74794	5.74481	5.73914	5.72571	5.6987	5.65741	5.60991	5.56846	5.54096	5.52714	5.52679	5.54225	5.57411	5.62273	5.69006
DH45_PLR_1	closed	12.9296	13.8622	14.9626	16.1347	17.1765	17.9595	18.551	19.069	19.5804	20.1227	20.6673	21.0637	21.201	21.1677	21.1049	21.0872	21.1522	21.319	21.5928	21.9714	22.4511	23.0185	23.6463	24.3013	24.9367	25.5025	25.9869	26.4006	26.7428	27.0054	27.1972	27.3423	27.4485	27.51	27.534	27.5494	27.5875	27.657	27.7518	27.8697	28.0106	28.1621	28.2966	28.3949	28.4549	28.476	28.4514	28.3717
DH45_PLR_1	control	4.46009	4.47067	4.47754	4.47398	4.46507	4.46464	4.48133	4.51742	4.57313	4.64817	4.73907	4.83373	4.91937	4.99454	5.07193	5.17187	5.30786	5.48604	5.71275	5.99586	6.34324	6.75878	7.24332	7.79593	8.3983	9.02413	9.66851	10.3282	10.9783	11.5937	12.1742	12.7286	13.2509	13.7333	14.1759	14.5833	14.9592	15.3	15.6033	15.8748	16.122	16.3496	16.5585	16.7538	16.9474	17.1521	17.3767	17.6267
DH45_PLR_2	open	4.87128	4.98138	5.10443	5.21898	5.29809	5.33631	5.34496	5.33654	5.32714	5.33073	5.34827	5.36726	5.37584	5.38064	5.39487	5.41526	5.43931	5.47897	5.54535	5.64502	5.78045	5.94864	6.14673	6.37237	6.61764	6.86769	7.11082	7.34589	7.5576	7.70748	7.7618	7.70186	7.51762	7.21241	6.81772	6.37827	5.92941	5.49945	5.10482	4.75245	4.44916	4.19448	3.98253	3.80967	3.67574	3.58247	3.52492	3.49553
DH45_PLR_2	closed	20.994	20.9767	20.955	20.9313	20.9184	20.9229	20.9333	20.9271	20.8936	20.8405	20.7749	20.6902	20.5697	20.3995	20.1689	19.8562	19.4382	18.9659	18.6893	18.8682	19.4191	20.0477	20.5377	20.8041	20.8632	20.7398	20.4274	19.9487	19.3766	18.8344	18.4614	18.3	18.2879	18.3689	18.5405	18.8232	19.218	19.6916	20.1965	20.7092	21.2301	21.7459	22.2346	22.6946	23.1363	23.5543	23.9211	24.2197
DH45_PLR_2	control	15.1201	15.1158	15.099	15.0649	15.0158	14.9578	14.8935	14.8174	14.7243	14.613	14.4878	14.3678	14.2794	14.2465	14.2872	14.4032	14.5846	14.8212	15.1029	15.4121	15.7202	16.0067	16.2649	16.4886	16.6689	16.8004	16.889	16.9463	16.9654	16.9192	16.784	16.5519	16.2324	15.8516	15.4596	15.1101	14.8193	14.5756	14.3654	14.179	14.0115	13.8524	13.6876	13.5141	13.3494	13.221	13.139	13.1036
DN14_PLR_1	open	4.40171	4.40525	4.40991	4.41562	4.42237	4.43038	4.4398	4.45057	4.46295	4.47936	4.5038	4.53849	4.57876	4.61498	4.6492	4.69342	4.74902	4.81159	4.87989	4.94852	5.00963	5.05857	5.09486	5.12007	5.1359	5.14481	5.14828	5.14718	5.14259	5.13486	5.1244	5.11131	5.09505	5.07403	5.04627	5.01192	4.97666	4.94927	4.93159	4.91973	4.91203	4.90837	4.90726	4.90672	4.90648	4.90718	4.90888	4.91023
DN14_PLR_1	closed	81.8413	81.9162	82.0044	82.0563	82.0538	82.0313	82.0137	81.9855	81.9181	81.8432	81.8305	81.8661	81.8727	81.8292	81.7997	81.8264	81.8365	81.7665	81.6573	81.5792	81.5417	81.5016	81.4607	81.4639	81.5055	81.5287	81.5144	81.4942	81.4996	81.5198	81.5166	81.4975	81.5057	81.5325	81.5252	81.4811	81.4559	81.4888	81.5487	81.5823	81.5932	81.6189	81.6589	81.6854	81.6994	81.7388	81.8202	81.8968
DN14_PLR_1	control	56.9761	56.9891	57.0076	57.0053	56.9722	56.9277	56.8859	56.8365	56.7622	56.6913	56.6789	56.7148	56.744	56.748	56.7711	56.8529	56.9505	57.0194	57.0712	57.1297	57.1923	57.2251	57.2274	57.2384	57.2644	57.2738	57.2514	57.2103	57.1714	57.1306	57.0656	56.9874	56.9335	56.8982	56.834	56.7349	56.6492	56.6117	56.6037	56.5875	56.5596	56.5417	56.5356	56.5225	56.4946	56.479	56.4989	56.5234
DY68_PLR_1	open	3.09665	3.29919	3.53939	3.81647	4.12958	4.48014	4.86386	5.26942	5.68646	6.10312	6.50085	6.86607	7.20253	7.52079	7.82458	8.11509	8.40154	8.70046	9.02295	9.36939	9.74471	10.1633	10.6337	11.156	11.7376	12.4034	13.1819	14.0871	15.1305	16.316	17.6181	18.9953	20.3899	21.729	22.9375	23.9432	24.7107	25.2646	25.6696	25.9913	26.2608	26.4992	26.7521	27.0592	27.4141	27.7618	28.05	28.2705
DY68_PLR_1	closed	28.7577	29.336	30.0049	30.789	31.7026	32.706	33.7253	34.7027	35.6207	36.4735	37.2455	37.9327	38.558	39.1416	39.6705	40.1253	40.5189	40.8743	41.1839	41.4224	41.5883	41.6924	41.7045	41.5564	41.2053	40.6576	39.926	39.0081	37.9252	36.7285	35.4892	34.3161	33.3188	32.5665	32.0879	31.8583	31.7741	31.6774	31.4431	30.9923	30.246	29.1893	27.9781	26.8817	26.0271	25.3369	24.7768	24.4042
DY68_PLR_1	control	10.8118	10.837	10.8659	10.9058	10.9642	11.0446	11.145	11.2603	11.3907	11.5328	11.6688	11.782	11.8739	11.9555	12.0244	12.0706	12.1019	12.1343	12.1689	12.2003	12.2405	12.3137	12.4354	12.6085	12.8413	13.1543	13.561	14.0553	14.6278	15.2873	16.0527	16.9262	17.883	18.8916	19.9277	20.9585	21.9351	22.8266	23.6462	24.4158	25.1214	25.7433	26.2944	26.8	27.2591	27.6474	27.9628	28.2258
DY68_PLR_2	open	0.0987555	0.0984738	0.0981282	0.0977045	0.0971847	0.0965474	0.0957657	0.094807	0.0936313	0.0921894	0.0904211	0.0882524	0.0859062	0.0839178	0.0825307	0.0817001	0.0813649	0.0814395	0.0818877	0.0827282	0.0839963	0.0857449	0.088047	0.0909989	0.0947501	0.0995097	0.105503	0.112979	0.122442	0.134684	0.150603	0.171196	0.197482	0.23056	0.271823	0.323024	0.38663	0.465924	0.564535	0.686584	0.837173	1.02041	1.23512	1.47756	1.75599	2.0933	2.50215	2.96432
DY68_PLR_2	closed	0.45393	0.475337	0.501578	0.532613	0.56735	0.605626	0.648506	0.696496	0.749192	0.807267	0.872935	0.948508	1.03255	1.12296	1.22456	1.34419	1.48387	1.64305	1.82432	2.03264	2.27156	2.54399	2.85488	3.21129	3.61925	4.0849	4.61421	5.21081	5.87765	6.61042	7.38773	8.17186	8.93325	9.65962	10.3411	10.9949	11.682	12.4677	13.3028	14.0279	14.5883	15.0652	15.5836	16.2145	16.9839	17.8865	18.7608	19.4912
DY68_PLR_2	control	0.0334146	0.0350367	0.037026	0.0394658	0.0424644	0.0461799	0.0508132	0.0565516	0.0635695	0.0721081	0.082498	0.0951473	0.110382	0.128494	0.150115	0.176181	0.207756	0.246095	0.292584	0.348715	0.415862	0.495173	0.588296	0.697622	0.824991	0.972304	1.14337	1.34297	1.57667	1.85089	2.17292	2.5494	2.98713	3.49191	4.06264	4.69603	5.37948	6.05577	6.6051	6.94354	7.18301	7.52585	7.98097	8.36229	8.51065	8.5092	8.59588	8.82005
ED93_PLR_1	open	13.7672	13.7466	13.7351	13.7322	13.7337	13.7424	13.7607	13.7814	13.7994	13.8187	13.8422	13.8666	13.8914	13.9227	13.9674	14.03	14.1142	14.2299	14.3942	14.5771	14.6766	14.6239	14.4506	14.2355	14.0319	13.8506	13.6972	13.5846	13.5226	13.5135	13.5535	13.6481	13.8046	13.9957	14.1791	14.3438	14.5052	14.6796	14.8682	15.0653	15.2726	15.4741	15.5964	15.5556	15.3555	15.0722	14.7694	14.471
ED93_PLR_1	closed	34.4415	34.4862	34.532	34.5647	34.5905	34.631	34.6889	34.7476	34.8075	34.8833	34.9704	35.0439	35.086	35.1072	35.1334	35.1819	35.2558	35.3639	35.5353	35.7452	35.8383	35.6926	35.3571	34.9366	34.4942	34.0498	33.6228	33.2517	32.9664	32.768	32.6431	32.6031	32.6765	32.8413	33.0322	33.2296	33.4665	33.777	34.1628	34.6176	35.1647	35.7821	36.2627	36.3537	36.064	35.5741	34.9988	34.3732
ED93_PLR_1	control	42.0718	42.1804	42.2988	42.4003	42.4749	42.5329	42.5765	42.5893	42.5648	42.528	42.5134	42.5251	42.5457	42.5794	42.6433	42.7378	42.8467	42.9591	43.0855	43.2462	43.431	43.6055	43.7652	43.9333	44.111	44.273	44.4103	44.5404	44.6827	44.8296	44.9576	45.0712	45.1914	45.3176	45.4327	45.53	45.6298	45.7524	45.8756	45.9663	46.0316	46.0983	46.1686	46.2231	46.264	46.3133	46.3818	46.4573
ED93_PLR_2	open	3.48734	3.89838	4.36816	4.88027	5.41565	5.9524	6.48098	7.00366	7.51243	7.98177	8.38589	8.71252	8.94975	9.07882	9.09579	9.02278	8.89379	8.73201	8.5483	8.36268	8.20704	8.10476	8.06128	8.07573	8.15003	8.28284	8.4622	8.67126	8.9028	9.16067	9.43781	9.70863	9.95718	10.1901	10.416	10.6261	10.8	10.9241	10.9922	10.9905	10.9013	10.7288	10.5049	10.2584	10.0002	9.73865	9.49349	9.29169
ED93_PLR_2	closed	40.182	41.4243	42.8101	44.248	45.6539	46.97	48.1989	49.3832	50.551	51.6985	52.8331	53.9989	55.2283	56.4959	57.7378	58.8994	59.9356	60.7713	61.3116	61.5319	61.5155	61.3765	61.194	61.0398	61.0043	61.1409	61.415	61.7618	62.1732	62.6868	63.3125	64.0151	64.7825	65.662	66.6909	67.8206	68.9589	70.0589	71.0968	71.9984	72.6736	73.1158	73.4057	73.6123	73.7298	73.7406	73.6794	73.5855
ED93_PLR_2	control	10.8999	10.9832	11.0776	11.1672	11.2299	11.2624	11.3064	11.4169	11.6106	11.8595	12.1225	12.3667	12.5507	12.6094	12.4839	12.1604	11.6576	10.987	10.1611	9.24531	8.351	7.57586	6.97553	6.57261	6.37001	6.3579	6.51416	6.81044	7.22439	7.74225	8.34475	9.00084	9.69001	10.4171	11.1894	11.9843	12.7524	13.4406	13.9901	14.3233	14.3715	14.1384	13.6999	13.1376	12.5045	11.8312	11.1402	10.4549
EV21_PLR_1	open	11.9241	12.2149	12.5293	12.8464	13.1578	13.4503	13.7087	13.9383	14.1538	14.3551	14.5308	14.6837	14.8409	15.0352	15.2821	15.5892	15.9781	16.4782	17.1157	17.8871	18.7052	19.4202	19.9205	20.1714	20.2043	20.078	19.8171	19.3892	18.7298	17.8447	16.8587	15.908	15.0657	14.3622	13.8068	13.3948	13.1047	12.9019	12.7706	12.7176	12.7505	12.8707	13.0817	13.3968	13.8377	14.3599	14.7689	14.8624
EV21_PLR_1	closed	25.4516	24.7106	23.9415	23.2482	22.6834	22.2425	21.9038	21.6636	21.5356	21.5282	21.6339	21.8351	22.124	22.5102	23.0003	23.5974	24.3283	25.2457	26.4025	27.8253	29.436	31.0409	32.4711	33.6292	34.4862	35.0821	35.4313	35.4467	35.0397	34.3068	33.4796	32.7478	32.225	31.9663	31.9868	32.2657	32.7203	33.2604	33.8636	34.5474	35.3033	36.0584	36.73	37.3077	37.8283	38.3084	38.741	39.1396
EV21_PLR_1	control	13.077	13.6412	14.2453	14.8497	15.4346	15.9737	16.4392	16.8298	17.161	17.4348	17.6395	17.7741	17.8611	17.9292	17.9826	18.0047	17.9896	17.9466	17.877	17.7686	17.615	17.4387	17.2665	17.0912	16.9083	16.7426	16.6151	16.5248	16.4531	16.3937	16.3627	16.371	16.4067	16.4515	16.5016	16.5638	16.6355	16.7034	16.7645	16.8316	16.9205	17.0322	17.1645	17.3271	17.526	17.7342	17.9066	18.0328
EV21_PLR_2	open	15.1806	15.1725	15.1664	15.1435	15.0925	15.0143	14.9173	14.8229	14.7445	14.6913	14.6847	14.7411	14.8777	15.1247	15.5042	15.9635	16.3424	16.5188	16.5274	16.475	16.4394	16.4627	16.5727	16.7952	17.1284	17.479	17.7002	17.758	17.7514	17.7856	17.9377	18.2734	18.839	19.6134	20.4654	21.2188	21.75	21.9936	21.9053	21.4614	20.6993	19.7386	18.7118	17.7044	16.7753	15.9641	15.2758	14.6925
EV21_PLR_2	closed	34.5522	34.6985	34.8648	35.032	35.2061	35.4152	35.6682	35.9233	36.1229	36.2691	36.3927	36.479	36.5026	36.477	36.4194	36.322	36.1727	35.9841	35.7895	35.6118	35.448	35.2868	35.1267	34.9725	34.81	34.6071	34.3487	34.0577	33.7592	33.4329	33.0542	32.669	32.5136	32.8621	33.4835	33.7671	33.3596	32.4166	31.4667	30.8837	30.6594	30.6663	30.7866	30.9488	31.1389	31.3548	31.5824	31.7993
EV21_PLR_2	control	23.4294	23.5105	23.5918	23.6439	23.6615	23.6583	23.6432	23.6158	23.5721	23.5172	23.4618	23.4007	23.3268	23.2537	23.1937	23.1451	23.0995	23.0505	22.9989	22.9479	22.8974	22.8442	22.7861	22.722	22.6476	22.5562	22.4532	22.3683	22.3223	22.2957	22.2632	22.2276	22.2004	22.1759	22.1315	22.0482	21.9261	21.771	21.5824	21.3685	21.1518	20.9446	20.7283	20.485	20.2343	20.0116	19.8365	19.7283
FS44_PLR_1	open	11.7828	12.0426	12.3609	12.7475	13.2054	13.7037	14.1546	14.471	14.6476	14.7243	14.7305	14.6865	14.6051	14.5042	14.414	14.3606	14.3539	14.395	14.486	14.6328	14.8345	15.0521	15.237	15.3886	15.5248	15.648	15.7634	15.8866	16.0317	16.2031	16.4051	16.6505	16.9136	17.1281	17.2727	17.3648	17.4122	17.4139	17.3591	17.2396	17.0576	16.805	16.4774	16.1066	15.7374	15.3925	15.0746	14.7784
FS44_PLR_1	closed	72.9266	73.1895	73.4984	73.8367	74.1979	74.5795	74.9481	75.2399	75.4244	75.5317	75.6029	75.6311	75.5853	75.4807	75.357	75.2197	75.039	74.7965	74.5087	74.194	73.8538	73.5039	73.1854	72.9295	72.7232	72.5261	72.3319	72.1714	72.0533	71.9528	71.853	71.7668	71.7191	71.7044	71.6983	71.7122	71.7864	71.9246	72.0915	72.2772	72.4901	72.7006	72.8545	72.9369	72.9854	73.0417	73.099	73.1252
FS44_PLR_1	control	48.2973	48.3725	48.4571	48.5374	48.61	48.6878	48.78	48.8698	48.9329	48.9733	49.0118	49.0458	49.0565	49.0474	49.0389	49.0391	49.038	49.0285	49.0234	49.0399	49.069	49.0924	49.1146	49.1497	49.1902	49.2105	49.2071	49.205	49.2159	49.225	49.2226	49.2176	49.2241	49.2366	49.2337	49.2151	49.2044	49.2057	49.1954	49.1683	49.1449	49.134	49.1235	49.0988	49.065	49.0411	49.0212	48.9789
FS44_PLR_2	open	10.9256	10.9055	10.8853	10.869	10.857	10.8489	10.8465	10.8522	10.8593	10.8535	10.8274	10.785	10.7356	10.6827	10.6267	10.5704	10.5181	10.4769	10.453	10.444	10.4508	10.4782	10.525	10.5922	10.6918	10.8377	11.0383	11.2997	11.6331	12.0567	12.5863	13.1752	13.716	14.1576	14.5219	14.8367	15.1091	15.305	15.362	15.2454	14.9709	14.591	14.1749	13.7767	13.4256	13.1363	12.9163	12.768
FS44_PLR_2	closed	67.9844	67.9454	67.9403	68	68.0993	68.1873	68.2604	68.3493	68.4505	68.5247	68.5559	68.5693	68.5885	68.5909	68.54	68.443	68.3364	68.2353	68.1215	67.9793	67.8228	67.68	67.5442	67.377	67.1773	66.981	66.8035	66.6292	66.4441	66.2624	66.1114	65.9853	65.8512	65.6987	65.5489	65.4224	65.3075	65.1835	65.0668	64.9887	64.9443	64.9017	64.8508	64.8165	64.8252	64.857	64.8695	64.859
FS44_PLR_2	control	48.6232	48.5905	48.576	48.5974	48.6445	48.6931	48.7429	48.8119	48.8939	48.9564	48.9827	48.9871	48.9894	48.9812	48.9399	48.8681	48.7932	48.7368	48.693	48.6462	48.6037	48.5871	48.5922	48.5935	48.5904	48.6053	48.6425	48.6848	48.7221	48.7667	48.8433	48.9509	49.0629	49.1678	49.2707	49.3729	49.4575	49.5089	49.5453	49.5984	49.6669	49.7256	49.7654	49.7989	49.8385	49.8699	49.867	49.8318
GB80_PLR_2	open	24.4258	24.2095	23.9102	23.4906	22.9234	22.1936	21.3048	20.2902	19.2191	18.1766	17.2276	16.3967	15.6866	15.1022	14.6458	14.311	14.0833	13.9477	13.8915	13.8988	13.9495	14.0209	14.0973	14.1728	14.2345	14.262	14.2456	14.1975	14.142	14.0926	14.0552	14.0386	14.0511	14.0945	14.1625	14.2459	14.3344	14.4192	14.4933	14.5518	14.5967	14.6356	14.669	14.6911	14.7004	14.7026	14.702	14.6992
GB80_PLR_2	closed	47.2603	47.6645	48.1265	48.6246	49.1459	49.6851	50.2165	50.703	51.1347	51.5239	51.8749	52.1597	52.3496	52.4563	52.504	52.5041	52.4534	52.3486	52.2054	52.0442	51.8719	51.6913	51.5128	51.3533	51.2193	51.1054	51.0169	50.9688	50.9644	50.9888	51.0254	51.0758	51.1559	51.2596	51.3575	51.4388	51.5191	51.6049	51.6774	51.7213	51.7583	51.8347	51.9471	52.0446	52.1093	52.1553	52.1904	52.2094
GB80_PLR_2	control	29.5018	29.4565	29.382	29.268	29.1298	28.9904	28.8506	28.6979	28.5362	28.3927	28.2924	28.2319	28.2025	28.2116	28.2652	28.361	28.4864	28.6283	28.7865	28.965	29.1555	29.3421	29.519	29.69	29.8489	29.9762	30.0649	30.1227	30.1556	30.1645	30.1565	30.1448	30.1414	30.1514	30.1688	30.1923	30.2265	30.2672	30.3016	30.3217	30.3393	30.3777	30.4337	30.481	30.5113	30.5324	30.5496	30.5613
GB97_PLR_1	open	35.8211	34.0904	32.0189	29.674	27.1923	24.7382	22.4631	20.4446	18.6851	17.1584	15.8445	14.7322	13.8036	13.0315	12.392	11.8702	11.4504	11.1069	10.8178	10.5785	10.3933	10.2596	10.1644	10.0971	10.0609	10.0638	10.1039	10.1753	10.2842	10.4426	10.6446	10.8501	11.0203	11.1559	11.2658	11.3426	11.387	11.4161	11.4413	11.46	11.4679	11.4687	11.4695	11.4716	11.4705	11.4667	11.4653	11.4688
GB97_PLR_1	closed	46.2876	46.1672	46.0758	46.0309	46.0188	46.0294	46.0806	46.194	46.3387	46.4558	46.5383	46.6198	46.7065	46.7705	46.8044	46.8384	46.9002	46.9757	47.03	47.0715	47.1402	47.2345	47.3143	47.3723	47.4457	47.5554	47.6741	47.7756	47.8791	48.0241	48.2004	48.3522	48.4651	48.5682	48.6693	48.7442	48.7838	48.8186	48.8812	48.9552	49.0024	49.0276	49.0663	49.1189	49.1503	49.1518	49.1527	49.1767
GB97_PLR_1	control	43.1687	43.1394	43.1358	43.1677	43.2167	43.2645	43.328	43.4355	43.5636	43.661	43.7228	43.7794	43.8373	43.8725	43.8815	43.8975	43.9464	44.0068	44.0396	44.0561	44.0964	44.156	44.1942	44.2012	44.2149	44.2607	44.3083	44.3298	44.3458	44.388	44.4455	44.4779	44.483	44.4959	44.5282	44.5532	44.5553	44.5587	44.5879	44.6271	44.6429	44.6372	44.643	44.6651	44.6719	44.6561	44.6488	44.6715
GB97_PLR_2	open	20.0829	19.6085	19.0732	18.4995	17.8856	17.2025	16.4365	15.6283	14.8568	14.186	13.6398	13.2253	12.9539	12.8282	12.8249	12.9083	13.0435	13.1973	13.3429	13.461	13.5452	13.6013	13.6294	13.616	13.5534	13.4602	13.3623	13.2667	13.1698	13.0763	12.9969	12.9356	12.8842	12.8386	12.8093	12.8033	12.808	12.8022	12.7821	12.7633	12.7549	12.749	12.7397	12.7286	12.7149	12.6926	12.6568	12.6146
GB97_PLR_2	closed	41.112	41.0887	41.0702	41.0877	41.1668	41.2925	41.4467	41.6534	41.9375	42.259	42.5382	42.724	42.803	42.7749	42.6279	42.3754	42.0867	41.8269	41.5973	41.3643	41.1307	40.9359	40.7961	40.6845	40.5766	40.4842	40.4282	40.3932	40.3404	40.2682	40.2126	40.1855	40.1556	40.1026	40.0507	40.031	40.0325	40.0196	39.9919	39.9752	39.9732	39.9638	39.9348	39.9079	39.9127	39.9386	39.9536	39.9619
GB97_PLR_2	control	35.3512	35.4806	35.648	35.8893	36.2371	36.6907	37.235	37.864	38.5525	39.2232	39.7851	40.2008	40.4821	40.6349	40.6386	40.4959	40.2688	40.0357	39.8211	39.6042	39.3932	39.2285	39.128	39.0711	39.035	39.0256	39.0563	39.1091	39.1451	39.1576	39.1744	39.2065	39.2273	39.2173	39.1973	39.1987	39.2099	39.192	39.1461	39.1051	39.0787	39.0475	38.995	38.9392	38.9142	38.9104	38.8866	38.8442
GL93_PLR_1	open	5.33739	5.02897	4.68092	4.31224	3.94497	3.59648	3.27888	3.00624	2.79161	2.63794	2.53705	2.47677	2.44399	2.42706	2.42156	2.42688	2.44135	2.46418	2.49629	2.53872	2.59078	2.65144	2.72229	2.8062	2.89695	2.98023	3.05062	3.11041	3.16106	3.20348	3.23852	3.26713	3.2905	3.3094	3.32386	3.33416	3.34216	3.35089	3.36154	3.37418	3.38959	3.40798	3.4287	3.45103	3.4753	3.50152	3.52656	3.54524
GL93_PLR_1	closed	9.16238	9.45173	9.78119	10.137	10.5242	10.96	11.45	11.9733	12.494	12.9901	13.4491	13.8529	14.1944	14.4829	14.7345	14.9564	15.1436	15.2976	15.4319	15.5576	15.6699	15.7609	15.8355	15.9037	15.9612	15.9946	16.0062	16.0082	16.0048	15.9923	15.969	15.9412	15.9154	15.8904	15.8594	15.8251	15.8029	15.7996	15.8107	15.8354	15.8775	15.9397	16.0164	16.0964	16.1848	16.2974	16.4332	16.5798
GL93_PLR_1	control	10.8905	11.0192	11.1619	11.3002	11.4269	11.5484	11.6697	11.784	11.8793	11.9584	12.0309	12.0963	12.1528	12.2036	12.2516	12.2987	12.3448	12.391	12.4403	12.4954	12.5541	12.6107	12.6638	12.7161	12.7637	12.7956	12.807	12.8048	12.7987	12.7923	12.7848	12.7771	12.7704	12.7653	12.7616	12.76	12.7647	12.7801	12.8067	12.8442	12.8944	12.958	13.032	13.1139	13.2062	13.3142	13.4348	13.5569
GL93_PLR_2	open	2.42853	2.64406	2.90137	3.19704	3.52103	3.85889	4.20064	4.54532	4.8978	5.25418	5.59838	5.919	6.21016	6.4646	6.67818	6.85926	7.03362	7.23106	7.46772	7.75267	8.098	8.50551	8.95422	9.41355	9.86905	10.3332	10.7983	11.1857	11.4137	11.5018	11.5554	11.658	11.8117	11.9906	12.1922	12.4415	12.7684	13.1931	13.7413	14.4451	15.3274	16.3062	17.1494	17.684	17.942	18.0287	18.0143	17.9479
GL93_PLR_2	closed	56.019	57.2258	58.6304	60.2131	61.9248	63.6607	65.3315	66.9069	68.3504	69.5495	70.3649	70.7498	70.7393	70.3546	69.5818	68.4539	67.0993	65.6502	64.1571	62.6394	61.1686	59.8636	58.8259	58.1111	57.7709	57.853	58.3212	59.0174	59.7405	60.3407	60.7762	61.0943	61.3617	61.6682	62.118	62.774	63.5957	64.459	65.2769	66.0198	66.645	67.1031	67.4197	67.6783	67.9138	68.0931	68.1852	68.2128
GL93_PLR_2	control	2.66321	2.79156	2.94988	3.14211	3.372	3.64068	3.94414	4.27809	4.63892	5.00951	5.34984	5.61432	5.77755	5.84542	5.85961	5.88923	5.99905	6.22939	6.60664	7.15456	7.89935	8.86845	10.0794	11.5223	13.1499	14.8811	16.599	18.1528	19.4119	20.3462	21.0271	21.5647	22.0747	22.6661	23.4145	24.3443	25.4119	26.5393	27.6871	28.8425	29.9435	30.891	31.644	32.2256	32.6669	32.9728	33.133	33.1639
GZ90_PLR_1	open	21.7859	21.1277	20.3962	19.6322	18.835	17.9944	17.1409	16.3242	15.5744	14.9034	14.323	13.8471	13.4848	13.24	13.0983	13.0323	13.0258	13.0688	13.1564	13.2991	13.5166	13.8259	14.2327	14.7164	15.1996	15.5501	15.6691	15.5705	15.3527	15.1119	14.8895	14.6859	14.4863	14.273	14.0418	13.7987	13.5559	13.3275	13.1228	12.9434	12.7823	12.6314	12.4894	12.3604	12.2458	12.1382	12.0303	11.9245
GZ90_PLR_1	closed	49.2331	47.8965	46.3815	44.7483	43.0246	41.2585	39.5535	37.9892	36.5932	35.3698	34.3072	33.4028	32.6991	32.282	32.2253	32.5205	33.1011	33.9049	34.8959	36.098	37.5869	39.4056	41.4836	43.6693	45.84	47.9392	49.9245	51.7307	53.3045	54.6496	55.7928	56.7468	57.5276	58.1628	58.679	59.0728	59.3366	59.5068	59.6295	59.7203	59.7661	59.771	59.7733	59.8024	59.8517	59.8937	59.9311	59.9953
GZ90_PLR_1	control	45.4171	45.3445	45.2876	45.261	45.2533	45.2503	45.2639	45.3113	45.3821	45.4482	45.4979	45.5445	45.6017	45.6675	45.7334	45.7953	45.8555	45.8999	45.9049	45.882	45.8655	45.8687	45.8688	45.8398	45.7898	45.7421	45.6996	45.6505	45.5928	45.5373	45.4879	45.4353	45.375	45.3177	45.2801	45.2567	45.2325	45.2139	45.2156	45.2366	45.2536	45.2559	45.2605	45.2822	45.3128	45.329	45.3254	45.3205
GZ90_PLR_2	open	10.2928	10.2909	10.2931	10.3014	10.3138	10.3251	10.3337	10.3415	10.3498	10.3582	10.3659	10.3726	10.3762	10.3726	10.3626	10.3519	10.3462	10.346	10.3477	10.3512	10.3605	10.3786	10.4047	10.4363	10.4733	10.5186	10.5726	10.6327	10.6991	10.777	10.8724	10.9843	11.1128	11.2679	11.4559	11.6799	11.9446	12.2541	12.6196	13.057	13.3049	13.0918	12.6785	12.325	12.0195	11.7504	11.5182	11.3296
GZ90_PLR_2	closed	52.723	52.7091	52.7247	52.7813	52.8503	52.8861	52.8865	52.879	52.8707	52.852	52.8194	52.7827	52.7492	52.7073	52.6459	52.5844	52.5553	52.5505	52.5279	52.4887	52.4759	52.4995	52.5286	52.5402	52.548	52.5793	52.6251	52.6488	52.6386	52.6195	52.6206	52.6332	52.643	52.6698	52.7313	52.8228	52.9329	53.0703	53.262	53.5255	53.6965	53.5935	53.3637	53.1798	53.0475	52.9435	52.858	52.8069
GZ90_PLR_2	control	40.7747	40.7259	40.6958	40.6959	40.7093	40.7093	40.6956	40.6822	40.6717	40.656	40.6302	40.5981	40.5639	40.5253	40.4793	40.4356	40.4112	40.4034	40.3918	40.3786	40.3896	40.4289	40.4738	40.5086	40.5432	40.5971	40.665	40.7224	40.7634	40.8063	40.8692	40.9404	41.0022	41.0632	41.1366	41.219	41.2969	41.3735	41.4706	41.6012	41.6833	41.6248	41.4977	41.3921	41.3117	41.2419	41.1793	41.135
HG62_PLR_1	open	10.3942	10.3551	10.3163	10.2801	10.247	10.2165	10.1875	10.1592	10.1331	10.1119	10.0957	10.0831	10.0747	10.072	10.0721	10.0717	10.0724	10.0786	10.0905	10.1048	10.1187	10.1317	10.1419	10.1463	10.1478	10.1501	10.1523	10.1533	10.1527	10.1528	10.1588	10.1714	10.186	10.202	10.2218	10.2454	10.2653	10.2743	10.2767	10.2778	10.2779	10.2769	10.2752	10.2742	10.2753	10.2774	10.2799	10.2842
HG62_PLR_1	closed	55.8538	55.7643	55.6881	55.6372	55.61	55.5929	55.5729	55.5487	55.5299	55.5201	55.508	55.4891	55.4763	55.4685	55.4376	55.3713	55.3061	55.289	55.3099	55.3291	55.3363	55.3454	55.3583	55.3535	55.3339	55.3287	55.3434	55.3576	55.3567	55.3543	55.3762	55.4102	55.4242	55.4189	55.4122	55.4044	55.3767	55.3247	55.2752	55.2473	55.2405	55.2477	55.2609	55.2863	55.3335	55.3925	55.4523	55.5143
HG62_PLR_1	control	42.8226	42.7803	42.7452	42.7249	42.7176	42.7101	42.6908	42.6615	42.6335	42.613	42.5968	42.5848	42.5854	42.5952	42.591	42.5604	42.5278	42.53	42.5595	42.5856	42.6	42.612	42.6267	42.6317	42.6257	42.6255	42.634	42.6381	42.6289	42.6211	42.6386	42.6707	42.6883	42.6902	42.688	42.6784	42.648	42.5954	42.5396	42.4953	42.4635	42.4419	42.4283	42.4262	42.4372	42.4532	42.469	42.4854
HG62_PLR_2	open	18.0579	17.8551	17.582	17.229	16.8045	16.304	15.7445	15.1799	14.673	14.2942	14.0833	14.0399	14.1351	14.2413	14.1661	13.7954	13.1417	12.3171	11.4469	10.6144	9.86373	9.20526	8.64164	8.17579	7.80614	7.52731	7.33363	7.22252	7.18226	7.18723	7.22046	7.27735	7.34494	7.4042	7.43704	7.41721	7.33137	7.19387	7.0256	6.84683	6.67682	6.52694	6.39989	6.29478	6.21009	6.1436	6.09089	6.04775
HG62_PLR_2	closed	52.1596	52.0573	51.8746	51.5845	51.1833	50.6563	49.966	49.0779	48.0054	46.8408	45.7295	44.8101	44.1679	43.7977	43.6273	43.5714	43.574	43.6295	43.7439	43.9034	44.0827	44.2561	44.4063	44.5247	44.6094	44.6809	44.7812	44.9459	45.1768	45.4582	45.7945	46.2075	46.6968	47.2253	47.7575	48.2795	48.7917	49.2829	49.7318	50.1468	50.5563	50.9592	51.3222	51.6309	51.8993	52.1389	52.3441	52.508
HG62_PLR_2	control	39.3798	39.4557	39.5088	39.5298	39.5271	39.5094	39.4749	39.4156	39.3424	39.2796	39.2239	39.1516	39.0582	38.9561	38.8575	38.7637	38.672	38.589	38.5247	38.4812	38.4485	38.4106	38.3686	38.336	38.3136	38.3011	38.3064	38.3328	38.3697	38.4027	38.4302	38.4629	38.5073	38.5538	38.5982	38.6542	38.7335	38.8263	38.9096	38.9804	39.052	39.1294	39.208	39.2859	39.3679	39.4587	39.5508	39.6326
HI03_PLR_1	open	25.3166	25.1503	24.8057	24.265	23.6419	23.0832	22.6949	22.5143	22.5389	22.7794	23.2704	24.0421	25.0506	26.1399	27.146	28.0008	28.6787	29.139	29.376	29.4334	29.3373	29.0574	28.5513	27.8208	26.8884	25.7534	24.436	23.0446	21.7212	20.5567	19.5724	18.7489	18.0721	17.5393	17.1329	16.8221	16.5896	16.4379	16.3707	16.3762	16.4352	16.5459	16.7259	16.9822	17.3075	17.7062	18.2055	18.8451
HI03_PLR_1	closed	19.7402	19.7517	19.7718	19.7845	19.7746	19.7596	19.7718	19.8122	19.8559	19.8997	19.9684	20.0738	20.1812	20.2453	20.2818	20.3542	20.5096	20.7818	21.2393	21.9517	22.8739	23.8168	24.5854	25.0984	25.3443	25.2794	24.8367	24.0067	22.8853	21.661	20.5055	19.5198	18.7614	18.2428	17.9255	17.7453	17.6644	17.676	17.7699	17.9148	18.0771	18.2539	18.4615	18.6903	18.907	19.0987	19.2883	19.4985
HI03_PLR_1	control	20.8713	20.9631	21.073	21.1766	21.2429	21.2793	21.3152	21.3481	21.3505	21.3195	21.2837	21.2591	21.2186	21.1343	21.032	20.9551	20.9037	20.8462	20.7771	20.7214	20.6904	20.6634	20.6163	20.5571	20.5106	20.4736	20.4172	20.3379	20.2676	20.2287	20.2023	20.1646	20.1292	20.1233	20.1458	20.1691	20.1869	20.2246	20.2962	20.3794	20.4435	20.4977	20.5753	20.674	20.7609	20.829	20.9067	21.0163
HI03_PLR_2	open	18.3485	18.1784	18.0175	17.9072	17.8783	17.9368	18.0776	18.3172	18.6866	19.2015	19.8576	20.6492	21.4953	22.1768	22.4947	22.445	22.1809	21.8465	21.4951	21.1279	20.7539	20.4038	20.0881	19.7812	19.4645	19.167	18.9384	18.7908	18.7067	18.6824	18.7358	18.8801	19.1065	19.4095	19.8066	20.3234	20.9572	21.6026	22.0609	22.2575	22.3068	22.3361	22.4258	22.6386	23.0074	23.5349	24.2295	25.1167
HI03_PLR_2	closed	15.3926	15.3743	15.358	15.3597	15.3902	15.4348	15.4703	15.4976	15.5365	15.5924	15.6561	15.7389	15.8298	15.7887	15.4797	14.9807	14.4628	14.019	13.6613	13.3663	13.122	12.9379	12.819	12.7527	12.7286	12.7544	12.8349	12.9502	13.0774	13.2208	13.4048	13.6453	13.9391	14.2851	14.7033	15.2203	15.8268	16.4207	16.8431	17.0583	17.1778	17.3018	17.4821	17.7571	18.151	18.6701	19.3174	20.0903
HI03_PLR_2	control	19.7943	19.6386	19.4623	19.303	19.2027	19.1584	19.1518	19.2082	19.3731	19.647	19.9814	20.3355	20.7039	21.0846	21.4443	21.7545	22.0301	22.2975	22.5524	22.7702	22.9568	23.1489	23.3561	23.5405	23.6755	23.784	23.8927	23.9862	24.0357	24.0486	24.06	24.0793	24.0738	24.0279	23.9703	23.9287	23.886	23.8074	23.7009	23.6002	23.5031	23.3776	23.2136	23.0331	22.8476	22.6304	22.37	22.1199
IB13_PLR_1	open	9.00745	9.11701	9.25138	9.41374	9.60481	9.83009	10.1019	10.433	10.8337	11.274	11.626	11.7591	11.6765	11.4645	11.2003	10.9371	10.6974	10.4808	10.2856	10.112	9.96263	9.84013	9.73782	9.64822	9.56859	9.49731	9.43246	9.37252	9.32209	9.28633	9.25925	9.23338	9.20781	9.18168	9.15256	9.11769	9.08279	9.06128	9.05599	9.06008	9.06913	9.08278	9.10245	9.12686	9.15096	9.17598	9.21279	9.26548
IB13_PLR_1	closed	43.0018	43.0044	43.0116	43.017	43.004	42.9737	42.9509	42.9513	42.9662	42.9851	43.0071	43.0328	43.0422	43.0034	42.9236	42.8482	42.8022	42.7686	42.7277	42.6821	42.6458	42.6121	42.5519	42.4573	42.3539	42.265	42.1845	42.0999	42.0259	41.9845	41.9546	41.9015	41.8282	41.7473	41.6539	41.5333	41.3995	41.2966	41.2419	41.2105	41.1685	41.1104	41.054	41.0012	40.9376	40.8599	40.797	40.7767
IB13_PLR_1	control	27.16	27.2108	27.2711	27.334	27.3856	27.422	27.4506	27.4775	27.5027	27.5254	27.5473	27.5701	27.5871	27.5843	27.56	27.5334	27.5214	27.5184	27.5111	27.4983	27.4861	27.4748	27.4586	27.4358	27.4162	27.4106	27.4124	27.4094	27.408	27.425	27.4558	27.48	27.4941	27.5059	27.5148	27.5111	27.5026	27.5151	27.5602	27.6216	27.6749	27.7135	27.7433	27.767	27.7853	27.7991	27.8243	27.8808
IB13_PLR_2	open	14.1073	13.9847	13.8524	13.7357	13.649	13.5715	13.4817	13.3825	13.2837	13.1881	13.0912	12.9914	12.8962	12.8151	12.7491	12.6933	12.644	12.5997	12.5577	12.5132	12.464	12.4155	12.3752	12.3418	12.3148	12.3032	12.3102	12.3318	12.3605	12.3868	12.4101	12.4326	12.4527	12.47	12.486	12.5025	12.5156	12.5193	12.5171	12.5148	12.5115	12.5042	12.4929	12.4779	12.4577	12.432	12.4051	12.3829
IB13_PLR_2	closed	45.9411	45.8793	45.8057	45.7444	45.7285	45.7356	45.7222	45.6965	45.6894	45.6992	45.698	45.673	45.6404	45.6243	45.6258	45.6338	45.6491	45.6772	45.7092	45.7256	45.7208	45.7147	45.7247	45.7339	45.7316	45.736	45.7585	45.7942	45.8304	45.8607	45.893	45.9307	45.9614	45.9769	45.9842	45.993	45.9962	45.9833	45.9684	45.966	45.97	45.9672	45.9533	45.9342	45.9125	45.8805	45.8418	45.8187
IB13_PLR_2	control	23.8255	23.8035	23.7766	23.758	23.765	23.7817	23.7808	23.7626	23.7435	23.728	23.7083	23.6782	23.6417	23.6102	23.5879	23.5718	23.5606	23.5556	23.5538	23.5489	23.5394	23.5323	23.5334	23.5341	23.5282	23.5233	23.5244	23.5317	23.5436	23.5575	23.5744	23.595	23.617	23.6384	23.6609	23.6879	23.7125	23.7233	23.7258	23.7301	23.7359	23.7391	23.7377	23.7323	23.7234	23.7089	23.6893	23.6699
LC63_PLR_1	open	7.13374	7.13609	7.13758	7.13783	7.13651	7.13242	7.12484	7.11409	7.10027	7.0824	7.05896	7.02874	6.99844	6.98033	6.97364	6.97114	6.97163	6.97542	6.98129	6.98493	6.98419	6.97942	6.96954	6.95369	6.93078	6.90415	6.88284	6.87021	6.86351	6.86146	6.86425	6.87222	6.88554	6.90424	6.92876	6.96017	6.99423	7.02146	7.03912	7.05046	7.05715	7.05948	7.05741	7.05119	7.04138	7.02803	7.01057	6.98827
LC63_PLR_1	closed	25.5997	25.5525	25.502	25.4594	25.43	25.4112	25.4002	25.3967	25.4013	25.4074	25.4013	25.3817	25.3665	25.3676	25.3741	25.3728	25.3659	25.3619	25.3584	25.3491	25.3413	25.3423	25.3454	25.3375	25.318	25.3074	25.3226	25.3513	25.3713	25.3801	25.3878	25.4005	25.4181	25.4406	25.4703	25.5071	25.5389	25.5529	25.5566	25.5669	25.5817	25.5869	25.5804	25.5724	25.5691	25.562	25.5438	25.5168
LC63_PLR_1	control	9.54042	9.5226	9.50373	9.48751	9.47521	9.46576	9.4584	9.45282	9.4488	9.44469	9.43758	9.42615	9.41551	9.41253	9.41446	9.41599	9.41662	9.41657	9.41514	9.41153	9.4068	9.40294	9.39998	9.3966	9.39241	9.39105	9.3983	9.4134	9.4313	9.45003	9.47017	9.49289	9.51907	9.54933	9.58473	9.62689	9.67041	9.7035	9.72534	9.74413	9.7609	9.77067	9.77103	9.76467	9.75428	9.73735	9.71077	9.67364
LC63_PLR_2	open	7.15172	7.15859	7.1624	7.16446	7.17078	7.18658	7.2098	7.23428	7.25907	7.28833	7.32358	7.35708	7.38105	7.40023	7.42081	7.43805	7.44341	7.44096	7.44263	7.4515	7.46502	7.48154	7.50225	7.52925	7.55662	7.57368	7.57896	7.57684	7.56698	7.54696	7.5215	7.50109	7.4895	7.48365	7.48248	7.491	7.51483	7.55344	7.60504	7.67077	7.75412	7.85897	7.9882	8.14803	8.34866	8.59756	8.89442	9.22337
LC63_PLR_2	closed	29.7707	29.8863	29.9917	30.0787	30.1619	30.254	30.3376	30.394	30.4296	30.4584	30.485	30.5057	30.5192	30.5304	30.542	30.5446	30.527	30.5056	30.5114	30.542	30.5731	30.5972	30.6227	30.655	30.6818	30.6927	30.7008	30.7206	30.7486	30.7739	30.7945	30.8159	30.8359	30.8429	30.8339	30.8302	30.8513	30.8822	30.9003	30.9055	30.9097	30.9193	30.9342	30.9574	30.9975	31.0609	31.141	31.2268
LC63_PLR_2	control	10.7599	10.7244	10.6808	10.6298	10.5816	10.5482	10.5257	10.5043	10.4812	10.4572	10.4323	10.4052	10.3787	10.3595	10.3505	10.3477	10.3449	10.3439	10.3536	10.3752	10.4036	10.4367	10.4759	10.5238	10.5734	10.6107	10.6351	10.6553	10.6713	10.6771	10.6707	10.6571	10.64	10.6185	10.5944	10.5749	10.5651	10.5608	10.5575	10.5555	10.5555	10.5577	10.5613	10.5656	10.5724	10.5834	10.5977	10.6131
MA45_PLR_1	open	27.1965	27.5457	27.7951	27.8182	27.5855	27.134	26.492	25.6655	24.6567	23.4794	22.1726	20.8185	19.5805	18.5297	17.462	16.2201	15.008	14.0401	13.2084	12.3684	11.5526	10.8331	10.2411	9.77897	9.42315	9.14291	8.92784	8.77573	8.66941	8.58072	8.49027	8.38935	8.26181	8.10022	7.93462	7.80176	7.71435	7.66842	7.65374	7.66551	7.71101	7.79242	7.89439	8.00848	8.1444	8.31133	8.50454	8.71356
MA45_PLR_1	closed	6.89986	8.34693	10.1163	12.2671	14.829	17.7501	20.8338	23.7237	26.076	27.7635	28.8424	29.4715	29.9305	30.5303	31.4271	32.5808	33.9127	35.3786	36.9023	38.3663	39.6629	40.7545	41.6719	42.4454	43.056	43.4853	43.7802	44.011	44.1893	44.2849	44.3172	44.3465	44.3915	44.4124	44.3747	44.3017	44.2301	44.1437	44.0048	43.8206	43.6342	43.4559	43.2507	43.0169	42.809	42.668	42.5706	42.4705
MA45_PLR_1	control	15.9544	16.3206	16.8156	17.507	18.4557	19.7002	21.2199	22.9249	24.7248	26.5355	28.2206	29.6433	30.7459	31.544	32.1278	32.6621	33.3073	34.09	34.8477	35.3925	35.7306	36.0227	36.4017	36.9016	37.469	38.0386	38.599	39.1614	39.6941	40.1313	40.4592	40.7157	40.9179	41.0454	41.0854	41.0759	41.0814	41.129	41.2053	41.3125	41.4752	41.6869	41.8953	42.0686	42.2228	42.3788	42.5198	42.6098
MA45_PLR_2	open	17.6028	17.7177	17.8168	17.896	17.9727	18.0487	18.0993	18.1057	18.0767	18.0241	17.9431	17.8235	17.6685	17.4908	17.2854	17.0319	16.7246	16.3884	16.0588	15.7581	15.5041	15.3251	15.2432	15.2555	15.3465	15.5111	15.756	16.0795	16.4654	16.9081	17.4189	17.9823	18.5038	18.8591	19.0152	19.0659	19.14	19.2955	19.5007	19.6783	19.7528	19.6765	19.4543	19.1342	18.7541	18.3124	17.7976	17.2237
MA45_PLR_2	closed	6.57846	6.58209	6.5723	6.55178	6.53717	6.53908	6.55523	6.58508	6.63915	6.72924	6.85951	7.03153	7.2526	7.53512	7.88994	8.32696	8.85924	9.49335	10.2105	10.9611	11.6867	12.3489	12.9282	13.3945	13.715	13.8992	14.0017	14.0841	14.2112	14.4803	15.0062	15.8624	17.0332	18.4249	19.9273	21.4571	22.9543	24.3829	25.7475	27.0759	28.3689	29.5884	30.7302	31.8514	33.0061	34.2123	35.4993	36.9621
MA45_PLR_2	control	26.2633	26.365	26.4387	26.4798	26.5178	26.5747	26.645	26.7194	26.811	26.9434	27.1195	27.3276	27.5719	27.8701	28.2237	28.6184	29.0555	29.5524	30.1034	30.6571	31.1682	31.6462	32.1116	32.5462	32.9158	33.2212	33.4902	33.7201	33.8765	33.948	33.9687	33.9857	34.0259	34.133	34.3829	34.8125	35.3702	35.9657	36.5556	37.1507	37.7459	38.2886	38.7394	39.1072	39.3996	39.571	39.5518	39.3075
MG07_PLR_1	open	23.8798	24.1548	24.592	25.2188	26.0556	27.1642	28.6035	30.3971	32.4536	34.3807	35.6823	36.2131	36.2023	36.0535	36.1106	36.5192	37.2577	38.004	38.2428	37.7442	36.611	35.1102	33.569	32.1896	30.9949	29.9268	28.9645	28.1372	27.4495	26.8569	26.3258	25.8736	25.5287	25.276	25.0734	24.9178	24.8439	24.8601	24.9359	25.0639	25.2888	25.6376	26.058	26.5077	27.0335	27.7104	28.5675	29.6049
MG07_PLR_1	closed	19.7798	20.305	20.9514	21.7118	22.6041	23.6828	24.9951	26.5573	28.3078	29.9548	31.0921	31.5865	31.6451	31.6264	31.8216	32.3514	33.1865	34.0198	34.4025	34.152	33.3074	32.0341	30.6362	29.3517	28.2333	27.233	26.3296	25.5488	24.8937	24.3214	23.7972	23.3331	22.9533	22.6397	22.3519	22.0909	21.8904	21.7539	21.6465	21.5534	21.5065	21.5383	21.6378	21.7906	22.0343	22.4243	22.979	23.6957
MG07_PLR_1	control	55.0916	55.3831	55.686	55.9068	56.0394	56.1781	56.3658	56.5371	56.6432	56.7464	56.9205	57.1204	57.2595	57.361	57.5076	57.6952	57.8339	57.9056	57.9988	58.1629	58.3287	58.4136	58.4525	58.5266	58.6087	58.6006	58.5033	58.4249	58.4057	58.358	58.2294	58.0953	58.0384	58.0212	57.9587	57.8714	57.8426	57.8652	57.8437	57.7456	57.6537	57.6257	57.5917	57.4766	57.3272	57.2355	57.1875	57.0877
MG07_PLR_2	open	23.8764	24.1414	24.476	24.8679	25.309	25.8341	26.5018	27.3362	28.3347	29.5412	31.0383	32.7739	34.2745	34.9314	34.6832	33.8873	32.842	31.72	30.6446	29.6958	28.8743	28.1327	27.4567	26.8758	26.3986	25.9877	25.6082	25.2724	25.0105	24.8088	24.6214	24.4426	24.3066	24.2169	24.1335	24.0357	23.9466	23.8897	23.8403	23.7561	23.645	23.5472	23.4704	23.3925	23.3103	23.2487	23.2233	23.212
MG07_PLR_2	closed	17.9501	18.2213	18.5576	18.9478	19.38	19.8779	20.4843	21.2128	22.0567	23.0509	24.2652	25.6636	26.8922	27.4958	27.4308	26.9703	26.3252	25.6064	24.9055	24.289	23.7578	23.272	22.821	22.4353	22.1286	21.8719	21.6374	21.4407	21.313	21.2391	21.1751	21.1151	21.0875	21.0949	21.1017	21.0904	21.0855	21.1118	21.146	21.1459	21.1216	21.1164	21.1363	21.1509	21.1504	21.1595	21.1979	21.2473
MG07_PLR_2	control	51.772	51.8005	51.8531	51.863	51.7883	51.6922	51.6464	51.623	51.5425	51.4152	51.3258	51.2919	51.2437	51.1484	51.0703	51.0676	51.093	51.0763	51.0442	51.0713	51.148	51.1895	51.1826	51.2057	51.2908	51.3713	51.3944	51.412	51.4995	51.6289	51.7206	51.7861	51.9038	52.08	52.229	52.3135	52.3988	52.535	52.6604	52.6909	52.654	52.6307	52.6167	52.536	52.3776	52.2253	52.1241	52.0062
MM08_PLR_1	open	13.3686	13.3762	13.3744	13.3643	13.3582	13.3636	13.3749	13.3817	13.3845	13.3923	13.4067	13.4233	13.4503	13.5014	13.5834	13.6989	13.8506	14.0463	14.297	14.6116	14.9981	15.472	16.0586	16.7845	17.6676	18.6615	19.5059	19.8488	19.6151	18.9943	18.2145	17.4433	16.7514	16.1407	15.6001	15.1274	14.7192	14.3677	14.0672	13.815	13.6098	13.4481	13.3236	13.2343	13.1858	13.184	13.2251	13.2992
MM08_PLR_1	closed	34.6327	34.5761	34.4797	34.3407	34.1894	34.0617	33.9562	33.8467	33.7365	33.6547	33.6111	33.591	33.595	33.6523	33.787	33.9914	34.2536	34.5899	35.0327	35.6001	36.297	37.1538	38.2269	39.5627	41.1899	43.041	44.6923	45.547	45.4341	44.6191	43.4665	42.2611	41.1311	40.0931	39.1395	38.2799	37.5274	36.8722	36.2962	35.7979	35.3835	35.0405	34.7396	34.4696	34.2446	34.0714	33.933	33.809
MM08_PLR_1	control	64.2775	64.4883	64.6728	64.8043	64.9112	65.0343	65.1571	65.2284	65.2547	65.2861	65.3273	65.3377	65.3118	65.2912	65.3074	65.3398	65.3495	65.3482	65.3717	65.4106	65.4248	65.4133	65.4171	65.4455	65.4534	65.4177	65.3756	65.3689	65.3828	65.3677	65.3264	65.3085	65.3214	65.3311	65.3224	65.3188	65.3466	65.3828	65.3934	65.3948	65.4211	65.4615	65.4707	65.4417	65.4192	65.4317	65.4498	65.443
MM08_PLR_2	open	33.7521	32.3867	30.8017	29.0864	27.3736	25.7839	24.3832	23.1794	22.1508	21.2816	20.5634	19.9813	19.5071	19.1164	18.8096	18.5955	18.4672	18.4112	18.4257	18.5102	18.6511	18.844	19.1007	19.4429	19.8953	20.4747	21.1993	22.0902	23.1589	24.404	25.8224	27.4104	29.1326	30.8861	32.5072	33.8632	34.921	35.7015	36.2092	36.4392	36.4177	36.1835	35.7397	35.0482	34.0789	32.8422	31.3631	29.6719
MM08_PLR_2	closed	69.7015	67.5134	64.9676	62.2081	59.4056	56.717	54.2625	52.0699	50.1092	48.3715	46.8729	45.6031	44.5094	43.5554	42.7549	42.1251	41.6504	41.3019	41.0764	40.9885	41.0368	41.2122	41.5247	42.0114	42.7121	43.6461	44.8397	46.3483	48.2335	50.5279	53.2437	56.3501	59.6832	62.9345	65.789	68.1035	69.9229	71.3343	72.3563	72.986	73.2826	73.3282	73.1342	72.6369	71.7909	70.5987	69.0419	67.0924
MM08_PLR_2	control	65.58	65.6389	65.7272	65.8183	65.8706	65.9	65.9534	66.0209	66.0522	66.0407	66.0345	66.0609	66.0792	66.0626	66.0446	66.0557	66.0779	66.0679	66.0295	66.0101	66.0183	66.0191	65.9975	65.9811	65.993	66.0075	65.9973	65.9783	65.9808	65.9923	65.9668	65.9045	65.8503	65.812	65.7468	65.6382	65.5341	65.4847	65.4619	65.3993	65.2872	65.1548	64.9941	64.7595	64.45	64.1326	63.8585	63.6092
MT26_PLR_1	open	25.7494	25.7807	25.7842	25.7462	25.6829	25.6254	25.569	25.483	25.3709	25.2644	25.1774	25.0928	24.9966	24.9025	24.8283	24.7619	24.6767	24.5786	24.493	24.423	24.3489	24.2582	24.1684	24.1061	24.0634	24.0101	23.95	23.9117	23.9019	23.9063	23.9148	23.9371	23.9913	24.0727	24.1629	24.2696	24.4221	24.6277	24.8678	25.1387	25.4585	25.8448	26.2911	26.7851	27.3521	28.04	28.8701	29.8431
MT26_PLR_1	closed	70.123	70.5515	70.9544	71.2973	71.6334	72.0279	72.4456	72.7786	73.0088	73.2098	73.4003	73.5195	73.548	73.557	73.6211	73.7138	73.7527	73.7408	73.7493	73.7836	73.7751	73.7076	73.6501	73.6582	73.6888	73.6623	73.598	73.5749	73.5923	73.579	73.5154	73.4617	73.4615	73.4648	73.4112	73.339	73.3244	73.3559	73.3526	73.3086	73.3074	73.3885	73.4858	73.5306	73.5612	73.6565	73.8006	73.9042
MT26_PLR_1	control	53.1354	53.3031	53.4163	53.4417	53.423	53.4248	53.4369	53.3978	53.3143	53.2554	53.2394	53.2157	53.1561	53.0985	53.0866	53.0932	53.0584	52.9915	52.9533	52.9505	52.9269	52.8617	52.8031	52.7982	52.8187	52.8024	52.7587	52.7458	52.7729	52.7949	52.7919	52.7998	52.8514	52.9117	52.9333	52.9451	53.0065	53.106	53.1751	53.204	53.2552	53.3578	53.4599	53.5085	53.5319	53.5875	53.6625	53.6933
MT26_PLR_2	open	23.1872	23.113	23.0509	23.0073	22.9645	22.9096	22.856	22.8266	22.8195	22.8119	22.8025	22.8127	22.8434	22.8732	22.8966	22.9292	22.9827	23.0474	23.1025	23.1503	23.2137	23.2954	23.3768	23.4552	23.5512	23.6593	23.7284	23.7305	23.6929	23.6539	23.6194	23.5723	23.5133	23.4642	23.4354	23.416	23.3958	23.3783	23.3709	23.3646	23.3379	23.2914	23.2489	23.217	23.1802	23.1313	23.0814	23.0455
MT26_PLR_2	closed	82.5697	82.4201	82.3267	82.302	82.2624	82.1662	82.0805	82.0739	82.1055	82.0872	82.0355	82.032	82.0722	82.0763	82.0298	82.0107	82.0665	82.1306	82.1317	82.1115	82.15	82.2279	82.2486	82.2001	82.1718	82.2003	82.2143	82.1589	82.0885	82.084	82.1279	82.1345	82.0966	82.0895	82.1289	82.1447	82.1132	82.0975	82.1516	82.2336	82.2581	82.2392	82.2635	82.3332	82.3684	82.3508	82.3486	82.4027
MT26_PLR_2	control	54.0606	53.9611	53.9032	53.8935	53.8753	53.8186	53.7617	53.7505	53.7647	53.7449	53.6987	53.6881	53.7171	53.7315	53.7155	53.7138	53.7587	53.8101	53.8183	53.8059	53.8244	53.8632	53.8602	53.8118	53.7867	53.8196	53.8639	53.8691	53.859	53.8879	53.9432	53.9606	53.9363	53.9289	53.9556	53.9698	53.9505	53.9374	53.9697	54.0234	54.04	54.0252	54.0372	54.0768	54.0871	54.0568	54.0408	54.0772
NBB20_PLR_1	open	8.37881	8.46942	8.58456	8.73433	8.92255	9.15401	9.43985	9.79881	10.2564	10.8355	11.5493	12.3008	12.8821	13.1793	13.1835	12.8938	12.3689	11.7395	11.1226	10.5745	10.1068	9.71026	9.37473	9.09293	8.86077	8.67944	8.54548	8.44279	8.35645	8.27975	8.21314	8.16247	8.12682	8.09822	8.07153	8.0398	7.9915	7.92433	7.85111	7.79071	7.75706	7.75466	7.78334	7.84241	7.92885	8.04043	8.18447	8.37334
NBB20_PLR_1	closed	36.0924	36.4347	36.8661	37.403	38.0355	38.7706	39.6452	40.7131	42.0308	43.6467	45.6026	47.623	49.084	49.6301	49.2508	48.0259	46.2049	44.1809	42.2768	40.6389	39.2978	38.2392	37.4056	36.7134	36.1198	35.6214	35.2001	34.8151	34.4441	34.1131	33.8639	33.7024	33.6127	33.5848	33.6177	33.6983	33.7881	33.8612	33.9289	34.0195	34.1495	34.3236	34.5436	34.8049	35.0887	35.3737	35.6826	36.0746
NBB20_PLR_1	control	47.3889	47.3875	47.3881	47.3894	47.3802	47.3445	47.2807	47.2084	47.1399	47.0627	46.9846	46.9328	46.8938	46.8327	46.7364	46.6187	46.516	46.4566	46.4441	46.4714	46.5276	46.5958	46.6545	46.6884	46.7114	46.7596	46.8433	46.9429	47.0521	47.1847	47.3381	47.4895	47.6228	47.7311	47.8129	47.856	47.8334	47.7451	47.6308	47.5311	47.4567	47.4037	47.3689	47.3509	47.3458	47.3431	47.3584	47.4271
NBB20_PLR_2	open	17.5177	17.9642	18.4042	18.7965	19.1392	19.4422	19.7235	20.0044	20.3028	20.6297	20.9722	21.2883	21.5352	21.691	21.7538	21.7245	21.6082	21.4227	21.1796	20.8795	20.5187	20.107	19.6798	19.2798	18.9389	18.6774	18.5125	18.4628	18.5306	18.7065	18.9712	19.2781	19.5675	19.7784	19.8696	19.8422	19.7132	19.4719	19.087	18.5575	17.9259	17.2541	16.6123	16.0748	15.7123	15.577	15.6909	16.0668
NBB20_PLR_2	closed	49.1719	49.6619	50.1691	50.6686	51.1832	51.7352	52.3203	52.926	53.5675	54.2951	55.1382	56.0811	57.1005	58.1849	59.3204	60.4808	61.6586	62.8665	64.0811	65.2187	66.1806	66.9241	67.4693	67.8459	68.0553	68.1022	68.0526	67.9821	67.8558	67.5826	67.1308	66.516	65.7588	64.8553	63.7941	62.5804	61.2187	59.7176	58.1177	56.4908	54.8941	53.3371	51.8314	50.4639	49.3755	48.6739	48.3784	48.4657
NBB20_PLR_2	control	32.6281	33.2062	33.787	34.3081	34.7512	35.1088	35.3732	35.5391	35.6079	35.587	35.4735	35.2517	34.9207	34.5151	34.0881	33.6829	33.3402	33.094	32.9401	32.831	32.7051	32.5377	32.357	32.2036	32.1063	32.1008	32.252	32.6237	33.2075	33.9516	34.8255	35.8056	36.857	37.9319	39.0031	40.087	41.1867	42.2437	43.1782	43.9412	44.5128	44.8888	45.0796	45.1298	45.1272	45.1576	45.2421	45.3657
NM37_PLR_1	open	25.2789	25.0551	24.7971	24.5208	24.2314	23.9229	23.6008	23.2758	22.9447	22.6004	22.2478	21.8941	21.5348	21.1539	20.7342	20.2635	19.7274	19.0935	18.3214	17.4573	16.6506	15.9893	15.4593	15.034	14.6961	14.4269	14.2043	14.0181	13.8729	13.7713	13.7098	13.6823	13.6808	13.6972	13.7249	13.7591	13.7987	13.8464	13.9038	13.9672	14.0288	14.085	14.1427	14.2051	14.2649	14.3177	14.3681	14.4221
NM37_PLR_1	closed	54.5373	54.414	54.2954	54.1953	54.0981	53.9834	53.8577	53.7422	53.6309	53.4938	53.3261	53.1501	52.9687	52.7558	52.4938	52.1879	51.8417	51.4335	50.9257	50.3407	49.78	49.3077	48.9124	48.5871	48.3515	48.2129	48.1413	48.0947	48.0536	48.0153	47.9574	47.8549	47.7186	47.5801	47.4544	47.3271	47.194	47.0741	46.9799	46.9004	46.8184	46.7386	46.6771	46.628	46.5666	46.4906	46.4192	46.36
NM37_PLR_1	control	58.015	57.8854	57.7632	57.6688	57.5867	57.4888	57.3838	57.3016	57.2387	57.1663	57.0809	57.0099	56.9673	56.9345	56.8979	56.8692	56.8672	56.8815	56.8845	56.8824	56.9026	56.9427	56.9761	56.9976	57.0344	57.1044	57.185	57.2502	57.3079	57.3802	57.4574	57.5107	57.5434	57.5807	57.6252	57.6518	57.6544	57.659	57.6828	57.7072	57.7039	57.6819	57.6751	57.6822	57.6709	57.6372	57.6106	57.6062
NM37_PLR_2	open	22.6206	22.4643	22.2804	22.0732	21.8481	21.6011	21.3227	21.0046	20.6376	20.2008	19.7084	19.2229	18.7702	18.3338	17.8934	17.4283	16.9197	16.4023	15.9664	15.647	15.4215	15.2767	15.2069	15.2062	15.2774	15.433	15.6892	16.0469	16.4414	16.8037	17.148	17.5001	17.8608	18.241	18.6615	19.1408	19.6875	20.3143	21.0206	21.7343	22.3052	22.6331	22.7732	22.8148	22.7847	22.7085	22.6273	22.5695
NM37_PLR_2	closed	70.0524	69.9603	69.8674	69.8056	69.7831	69.7731	69.7598	69.761	69.8042	69.8813	69.9626	70.0611	70.2224	70.4569	70.7367	71.0626	71.4817	72.0156	72.589	73.0741	73.4139	73.6297	73.7166	73.6293	73.363	72.9449	72.4176	71.8873	71.4658	71.1911	71.0505	71.0045	71.0218	71.1214	71.3424	71.6885	72.1378	72.7057	73.4333	74.2171	74.66	74.4166	73.6164	72.6115	71.608	70.6884	69.9065	69.2886
NM37_PLR_2	control	60.3716	60.2745	60.1724	60.094	60.0505	60.0192	59.9815	59.9495	59.944	59.9529	59.9458	59.9216	59.9068	59.9084	59.9016	59.8761	59.8551	59.8596	59.8722	59.8658	59.8488	59.846	59.8512	59.8364	59.8084	59.8004	59.8132	59.8216	59.8192	59.8228	59.847	59.8742	59.8746	59.8566	59.8495	59.8483	59.8233	59.7727	59.7233	59.6894	59.6584	59.621	59.5898	59.5816	59.5867	59.581	59.5677	59.568
NR85_PLR_1	open	8.25056	8.26633	8.28226	8.29719	8.31117	8.32419	8.33567	8.34483	8.35191	8.35784	8.36263	8.36481	8.36631	8.37301	8.38659	8.40452	8.42539	8.44998	8.48	8.51716	8.5631	8.62012	8.69139	8.78027	8.8887	9.01767	9.17083	9.35464	9.57723	9.84855	10.1807	10.5889	11.0916	11.7099	12.3761	12.8362	12.8661	12.5229	12.0192	11.5082	11.0474	10.6426	10.2868	9.97804	9.71423	9.4905	9.29975	9.13639
NR85_PLR_1	closed	68.2587	68.3654	68.4345	68.462	68.4852	68.5138	68.5152	68.4871	68.4736	68.4981	68.5274	68.5136	68.4672	68.4366	68.4216	68.3824	68.3191	68.27	68.2466	68.2309	68.2106	68.194	68.2021	68.2228	68.218	68.1929	68.1836	68.1936	68.1938	68.1709	68.1473	68.1539	68.1738	68.1639	68.1317	68.1082	68.0859	68.0354	67.9633	67.9069	67.882	67.8588	67.8009	67.7234	67.6643	67.6247	67.5782	67.5216
NR85_PLR_1	control	37.7677	37.8375	37.8865	37.9124	37.9348	37.9617	37.9804	37.984	37.9917	38.02	38.0525	38.0647	38.0631	38.0722	38.0925	38.104	38.1054	38.1143	38.1377	38.1685	38.2014	38.2389	38.2871	38.3392	38.3765	38.3954	38.408	38.4203	38.4253	38.4186	38.4108	38.4169	38.4313	38.4352	38.4312	38.4394	38.46	38.4718	38.4685	38.4648	38.4705	38.4751	38.4656	38.4485	38.4379	38.4359	38.4334	38.4279
NR85_PLR_2	open	8.84646	8.85829	8.87162	8.88219	8.88837	8.89241	8.89736	8.90408	8.91192	8.92117	8.93173	8.94319	8.95397	8.96137	8.96497	8.9659	8.96532	8.96484	8.96645	8.97244	8.98317	8.99687	9.01197	9.02713	9.03943	9.04473	9.04168	9.03245	9.02	9.00609	8.99111	8.98169	8.98708	9.00324	9.02041	9.03533	9.05712	9.09757	9.15303	9.21849	9.29635	9.38874	9.49731	9.62441	9.77505	9.95714	10.1782	10.4452
NR85_PLR_2	closed	54.2136	54.2845	54.3534	54.3901	54.3947	54.4021	54.4275	54.454	54.4766	54.5177	54.5927	54.6816	54.7514	54.8041	54.8647	54.9302	54.9754	55.0007	55.0344	55.0917	55.1515	55.1786	55.1813	55.2008	55.2341	55.2374	55.1994	55.1512	55.1132	55.0701	55.0003	54.9308	54.9158	54.9368	54.9352	54.9116	54.9101	54.9422	54.9697	54.9723	54.9702	54.9843	55.0031	54.999	54.9831	54.9967	55.045	55.1017
NR85_PLR_2	control	38.5179	38.621	38.7299	38.8154	38.8743	38.9317	38.9972	39.0536	39.0935	39.1313	39.1787	39.2273	39.2572	39.2686	39.28	39.296	39.3044	39.3066	39.3216	39.3595	39.4048	39.4343	39.4529	39.4846	39.5229	39.5338	39.5085	39.4705	39.4391	39.4071	39.3594	39.3186	39.327	39.3658	39.3808	39.3661	39.3604	39.3799	39.3979	39.3975	39.3932	39.4076	39.4385	39.4621	39.4768	39.5031	39.5426	39.5771
NZ05_PLR_1	open	10.9902	11.0334	11.0821	11.1353	11.1979	11.2723	11.3554	11.4469	11.5508	11.6714	11.8124	11.9787	12.1812	12.4361	12.7535	13.1394	13.6086	14.1849	14.8936	15.7267	16.5057	16.9457	16.9924	16.8338	16.6712	16.6312	16.7681	17.097	17.582	18.0289	18.1477	17.7882	17.0594	16.2645	15.6458	15.266	15.1079	15.1426	15.3606	15.5813	15.501	15.1748	14.8851	14.7398	14.7453	14.9115	15.2533	15.7938
NZ05_PLR_1	closed	96.3811	96.4326	96.4431	96.4326	96.4514	96.4898	96.4962	96.4686	96.4522	96.4603	96.4515	96.4011	96.3456	96.3281	96.3256	96.2821	96.2065	96.155	96.1359	96.0812	95.9148	95.6249	95.2316	94.716	94.0724	93.3501	92.577	91.6934	90.585	89.1665	87.3601	85.5583	84.0772	82.2673	79.9397	77.883	76.6337	76.1582	76.1754	76.0844	75.1521	73.323	71.2691	69.646	68.7725	68.7903	69.8034	71.8569
NZ05_PLR_1	control	66.9667	67.0063	67.0215	67.0173	67.0176	67.0198	67	66.9563	66.9155	66.8925	66.8646	66.8132	66.7588	66.7318	66.7194	66.684	66.6301	66.5921	66.5768	66.5602	66.5314	66.5133	66.5253	66.5424	66.5421	66.5532	66.609	66.6921	66.7548	66.7922	66.84	66.9037	66.9493	66.9567	66.9282	66.8414	66.6482	66.3472	65.9973	65.6504	65.3097	64.9541	64.6065	64.3294	64.1449	64.0175	63.9197	63.8683
NZ05_PLR_2	open	12.2441	12.2216	12.1946	12.1676	12.1448	12.1222	12.0964	12.0713	12.0486	12.0212	11.9852	11.9457	11.9111	11.8868	11.8718	11.863	11.8617	11.8721	11.8915	11.9144	11.9398	11.9689	12.0018	12.0336	12.0613	12.0897	12.1233	12.1582	12.1874	12.212	12.2369	12.2604	12.2799	12.2956	12.3085	12.3198	12.3287	12.3321	12.3299	12.3238	12.3127	12.2956	12.2736	12.2483	12.2202	12.1863	12.1452	12.1024
NZ05_PLR_2	closed	105.813	105.653	105.477	105.331	105.235	105.148	105.032	104.913	104.823	104.728	104.58	104.399	104.246	104.131	104.005	103.858	103.733	103.661	103.609	103.536	103.461	103.424	103.407	103.357	103.284	103.244	103.248	103.248	103.215	103.183	103.193	103.224	103.218	103.186	103.186	103.215	103.225	103.208	103.209	103.252	103.3	103.319	103.337	103.399	103.488	103.547	103.573	103.613
NZ05_PLR_2	control	70.9242	70.8126	70.6954	70.6074	70.5643	70.5382	70.5056	70.484	70.4972	70.5312	70.5566	70.5759	70.6179	70.6831	70.7311	70.7477	70.7643	70.8061	70.8559	70.8845	70.9036	70.9429	70.9945	71.0284	71.0501	71.0898	71.1484	71.1958	71.2191	71.2419	71.2876	71.3381	71.3573	71.3517	71.3549	71.3683	71.3656	71.3412	71.3224	71.3274	71.3334	71.3148	71.2874	71.2847	71.2996	71.2969	71.2757	71.2667
OBB_PLR_1	open	17.3988	17.0116	16.5588	16.0332	15.4336	14.7702	14.0482	13.2657	12.4316	11.5708	10.7044	9.84238	9.00379	8.24242	7.63959	7.27448	7.19115	7.36912	7.72307	8.14074	8.533	8.86374	9.13958	9.37893	9.57993	9.72161	9.80207	9.84279	9.85835	9.84728	9.81553	9.78801	9.79111	9.83952	9.94315	10.1246	10.3993	10.757	11.192	11.7113	12.3276	13.0497	13.8616	14.6589	15.2755	15.681	15.9664	16.1685
OBB_PLR_1	closed	34.0224	34.1277	34.2363	34.3202	34.3851	34.4619	34.5552	34.6349	34.6845	34.7205	34.7533	34.7589	34.7119	34.6186	34.4936	34.3273	34.094	33.8043	33.5094	33.2334	32.9447	32.6132	32.2826	32.0557	31.9739	31.976	32.0135	32.0897	32.1926	32.2789	32.3307	32.3825	32.4811	32.6294	32.789	32.9459	33.0982	33.2103	33.2562	33.2625	33.2961	33.4283	33.6626	33.8447	33.8148	33.6508	33.4269	33.1117
OBB_PLR_1	control	8.97313	9.27504	9.62443	10.009	10.4309	10.9036	11.4272	11.9779	12.5342	13.0947	13.6575	14.1976	14.6753	15.0461	15.2586	15.2637	15.0421	14.6289	14.0999	13.5284	12.9563	12.3989	11.8581	11.3274	10.7996	10.2849	9.83503	9.52424	9.40715	9.51482	9.86725	10.4723	11.3209	12.3791	13.5886	14.8969	16.2802	17.7303	19.2535	20.8904	22.7109	24.7678	27.0485	29.4974	32.0446	34.5869	36.9873	39.1285
OK15_PLR_1	open	13.7874	13.4171	12.9717	12.458	11.8945	11.292	10.6395	9.92735	9.17301	8.41055	7.67366	6.99102	6.39064	5.89434	5.50666	5.21374	4.99713	4.84583	4.75399	4.71077	4.69887	4.70799	4.737	4.77871	4.81443	4.83051	4.82587	4.80093	4.75314	4.68069	4.59158	4.50442	4.43122	4.37309	4.33394	4.32463	4.35512	4.43091	4.55803	4.74817	5.01432	5.3544	5.73356	6.09048	6.36946	6.53687	6.57846	6.50915
OK15_PLR_1	closed	37.5007	37.5726	37.5261	37.3184	37.0084	36.674	36.3435	36.0292	35.7777	35.6435	35.629	35.6792	35.7412	35.7864	35.7809	35.6691	35.4109	35.0288	34.5924	34.1485	33.7125	33.3191	33.0237	32.8541	32.7817	32.7756	32.8476	33.0105	33.2165	33.3755	33.4452	33.4392	33.3739	33.2531	33.0873	32.9075	32.7306	32.5193	32.2132	31.7896	31.2719	30.6887	30.0468	29.3449	28.5713	27.6852	26.6521	25.4942
OK15_PLR_1	control	31.3444	30.785	30.13	29.4401	28.8104	28.3113	27.9565	27.7377	27.6657	27.7637	28.022	28.3724	28.7358	29.0726	29.3801	29.6588	29.9164	30.1831	30.48	30.7812	31.0369	31.2275	31.3743	31.4857	31.5156	31.4336	31.2744	31.0808	30.8537	30.5776	30.2756	29.9904	29.717	29.4041	29.027	28.6114	28.1796	27.7117	27.1754	26.5751	25.9544	25.3559	24.8001	24.3002	23.8646	23.4785	23.0976	22.6841
RA06_PLR_1	open	0.353889	0.405569	0.46889	0.546363	0.641015	0.755968	0.893603	1.05522	1.23852	1.43688	1.64533	1.86325	2.08909	2.32082	2.56076	2.81234	3.07487	3.34253	3.6115	3.88769	4.18208	4.50404	4.86296	5.27182	5.74226	6.27438	6.85046	7.44033	8.01814	8.56879	9.07871	9.53732	9.93592	10.2751	10.5973	10.9561	11.3575	11.7731	12.1733	12.5372	12.8464	13.0895	13.268	13.38	13.4195	13.3949	13.3287	13.2391
RA06_PLR_1	closed	48.7685	48.3892	47.9592	47.4863	46.9517	46.3587	45.7658	45.2456	44.837	44.5478	44.3855	44.3539	44.4219	44.5394	44.6798	44.842	45.0279	45.2234	45.423	45.6629	45.9909	46.4072	46.8737	47.3758	47.9238	48.5116	49.1134	49.7072	50.2832	50.8148	51.2146	51.3835	51.3149	51.0809	50.7171	50.2249	49.7292	49.4671	49.6103	50.1711	51.0399	52.0925	53.2205	54.301	55.2283	55.978	56.6055	57.1653
RA06_PLR_1	control	26.7178	26.762	26.8356	26.9579	27.1294	27.3491	27.6345	28.0039	28.4627	29.0102	29.6525	30.3908	31.19	32.0002	32.8045	33.6178	34.4525	35.2979	36.1415	36.9996	37.8941	38.8143	39.7372	40.6735	41.6606	42.7072	43.7521	44.6962	45.4474	45.9185	46.007	45.6239	44.7469	43.4423	41.8938	40.3553	38.999	37.8666	36.9557	36.2584	35.7533	35.4363	35.3385	35.498	35.9515	36.7407	37.9036	39.4563
RA06_PLR_2	open	15.3015	15.4802	15.702	15.971	16.2769	16.6017	16.9187	17.2069	17.4954	17.8493	18.3142	18.9095	19.6608	20.6025	21.7392	22.9777	24.1091	24.9515	25.4469	25.6144	25.5551	25.4084	25.2585	25.1338	25.04	24.9729	24.916	24.7602	24.3129	23.4626	22.2367	20.8251	19.5128	18.4843	17.7862	17.3995	17.2757	17.3514	17.5816	17.8972	18.1736	18.3605	18.5423	18.815	19.1898	19.622	20.0527	20.4388
RA06_PLR_2	closed	50.4127	49.3159	48.0863	46.8393	45.6835	44.6598	43.7499	42.9566	42.3359	41.9107	41.6622	41.6134	41.8426	42.4361	43.4264	44.6814	45.811	46.4107	46.4191	46.0667	45.6535	45.4222	45.4902	45.8883	46.6288	47.7308	49.1876	50.8195	52.206	52.9816	53.22	53.3606	53.7616	54.4944	55.495	56.6547	57.8103	58.8174	59.6393	60.3316	60.9724	61.5968	62.178	62.678	63.0761	63.3435	63.475	63.5331
RA06_PLR_2	control	45.2813	45.6528	46.0561	46.4765	46.9075	47.3296	47.7124	48.0456	48.3443	48.6134	48.8401	49.0215	49.1807	49.3414	49.4889	49.5967	49.6707	49.7294	49.7694	49.7683	49.7243	49.6632	49.5984	49.5111	49.3789	49.1994	48.9778	48.703	48.3535	47.9199	47.4154	46.8546	46.2109	45.4507	44.5868	43.6495	42.6531	41.6052	40.5346	39.4687	38.3797	37.2156	35.9834	34.7496	33.5564	32.3938	31.2708	30.2546
RF42_PLR_1	open	3.92992	3.91253	3.89422	3.87609	3.85834	3.84153	3.82609	3.81167	3.79747	3.78289	3.7673	3.75004	3.73166	3.71352	3.69578	3.68004	3.67032	3.66872	3.67287	3.67764	3.68045	3.68159	3.68132	3.67993	3.67738	3.67305	3.66664	3.65783	3.64587	3.63247	3.62181	3.61326	3.60149	3.58658	3.57346	3.56394	3.55502	3.54119	3.52195	3.50285	3.48752	3.47596	3.46739	3.4614	3.45733	3.45466	3.45413	3.45634
RF42_PLR_1	closed	79.2693	79.1332	79.0081	78.9253	78.8723	78.8072	78.7378	78.7134	78.7324	78.7502	78.7509	78.7492	78.7548	78.7569	78.7423	78.7171	78.6985	78.6846	78.6557	78.6132	78.5845	78.5752	78.5591	78.5221	78.4798	78.4549	78.4398	78.4074	78.3583	78.3126	78.2805	78.2557	78.2268	78.2101	78.2259	78.2535	78.2736	78.2924	78.3178	78.3398	78.343	78.3388	78.3489	78.3727	78.3881	78.3856	78.3812	78.3926
RF42_PLR_1	control	45.526	45.4625	45.3979	45.3498	45.3183	45.2874	45.2576	45.2452	45.2527	45.2692	45.2912	45.3214	45.3562	45.3845	45.399	45.4016	45.3983	45.3906	45.3748	45.3526	45.336	45.3298	45.3234	45.3096	45.2964	45.2978	45.309	45.3113	45.2999	45.2838	45.2738	45.2693	45.2597	45.249	45.2518	45.2668	45.2836	45.2988	45.3162	45.3324	45.3368	45.3311	45.3239	45.3216	45.3229	45.3217	45.3193	45.3239
RF42_PLR_2	open	4.65918	4.80928	4.99169	5.19065	5.34576	5.40221	5.36998	5.28883	5.1874	5.08371	4.98459	4.89027	4.80394	4.73025	4.66944	4.62012	4.58147	4.55197	4.53112	4.51774	4.50961	4.50646	4.50953	4.52037	4.53561	4.54924	4.56238	4.57877	4.59989	4.62719	4.66377	4.71452	4.78374	4.87474	4.99199	5.14175	5.33105	5.56802	5.86205	6.21675	6.57622	6.80778	6.8269	6.67592	6.44464	6.19456	5.95636	5.74251
RF42_PLR_2	closed	83.7167	83.9858	84.2385	84.4207	84.4995	84.5027	84.4704	84.3937	84.2803	84.1776	84.1002	84.0152	83.9029	83.7843	83.6837	83.6007	83.5236	83.4461	83.3764	83.3117	83.2223	83.1138	83.0396	83.0227	83.0288	83.0161	82.9853	82.9628	82.95	82.9247	82.8914	82.8926	82.9457	83.0226	83.1041	83.2038	83.3519	83.551	83.772	84.0014	84.2249	84.393	84.4536	84.4118	84.3283	84.2559	84.1954	84.1223
RF42_PLR_2	control	42.1945	42.2881	42.37	42.4306	42.4754	42.5147	42.5529	42.5827	42.6013	42.6189	42.6433	42.6682	42.6864	42.6999	42.7123	42.7242	42.7341	42.7407	42.745	42.7467	42.7428	42.7343	42.7352	42.7614	42.8011	42.8256	42.8309	42.8289	42.8215	42.8036	42.7778	42.7579	42.7524	42.7546	42.7593	42.7673	42.7836	42.8077	42.8275	42.8369	42.8398	42.8407	42.8387	42.8308	42.8192	42.8086	42.7983	42.784
RL69_PLR_1	open	28.005	27.3256	26.6134	25.9436	25.3666	24.9021	24.5355	24.2395	24.0026	23.8292	23.7186	23.6587	23.645	23.6842	23.7837	23.9416	24.1518	24.4255	24.7899	25.2387	25.7205	26.2112	26.7356	27.3248	27.9949	28.7558	29.4759	29.8519	29.7512	29.3168	28.7467	28.1739	27.6634	27.225	26.8387	26.4968	26.2076	25.9697	25.7658	25.6231	25.6227	25.8128	26.1966	26.7812	27.5932	28.6181	29.5918	30.0993
RL69_PLR_1	closed	60.5147	60.5263	60.4968	60.4147	60.3221	60.2567	60.1949	60.0988	59.9745	59.8527	59.7351	59.5857	59.3965	59.2102	59.0588	58.9258	58.7834	58.651	58.5761	58.5697	58.5911	58.6187	58.691	58.8397	59.0414	59.262	59.4885	59.7005	59.8581	59.922	59.8948	59.822	59.7389	59.6407	59.5086	59.3608	59.2394	59.1511	59.0628	58.962	58.8852	58.8633	58.8806	58.9234	59.0245	59.2338	59.4927	59.6134
RL69_PLR_1	control	38.8495	38.9403	39.0266	39.0929	39.1458	39.2062	39.2745	39.3335	39.3793	39.4275	39.4889	39.5548	39.6182	39.6873	39.7728	39.8628	39.9297	39.9723	40.0112	40.0554	40.0972	40.1249	40.1418	40.1621	40.1767	40.1578	40.1028	40.0375	39.982	39.933	39.8879	39.861	39.8677	39.8964	39.915	39.9231	39.9516	40.0099	40.0809	40.1543	40.2377	40.3433	40.4617	40.5663	40.6521	40.7312	40.8014	40.8452
RL69_PLR_2	open	16.7898	16.2614	15.6177	14.8388	13.9236	12.9171	11.8848	10.8833	9.96473	9.16665	8.49552	7.93353	7.45908	7.05227	6.69625	6.38602	6.12618	5.91505	5.75104	5.63367	5.55879	5.52529	5.51647	5.50996	5.50446	5.50606	5.51106	5.51448	5.52114	5.53657	5.55686	5.57358	5.58662	5.60285	5.62227	5.63709	5.64163	5.63473	5.61575	5.58263	5.54042	5.50237	5.47263	5.45094	5.44458	5.45957	5.49667	5.55273
RL69_PLR_2	closed	70.7844	69.8451	68.8083	67.729	66.5249	65.0754	63.3759	61.4911	59.521	57.6561	56.1209	55.0435	54.4259	54.2047	54.3183	54.7138	55.3147	56.0012	56.6525	57.2368	57.8007	58.3662	58.911	59.4326	59.9654	60.5297	61.0976	61.6449	62.1819	62.7221	63.2452	63.7162	64.1518	64.6005	65.0655	65.4956	65.8613	66.187	66.4902	66.7378	66.8871	66.9596	67.0264	67.1205	67.2123	67.2805	67.3478	67.4323
RL69_PLR_2	control	32.195	33.692	35.4988	37.5961	39.8969	42.2708	44.5924	46.7585	48.6603	50.2272	51.4864	52.5181	53.3727	54.0481	54.5484	54.9184	55.2092	55.4273	55.5444	55.5683	55.5568	55.5393	55.4921	55.4088	55.3299	55.2843	55.246	55.1896	55.1297	55.0895	55.0598	55.0123	54.9514	54.908	54.8908	54.8751	54.8534	54.8567	54.9018	54.9586	54.9912	55.0041	55.0209	55.0438	55.0568	55.0633	55.0929	55.1589
SG13_PLR_2	open	22.1186	21.7579	21.2659	20.5741	19.6937	18.7201	17.7379	16.7836	15.8794	15.0445	14.2797	13.557	12.8363	12.0977	11.3572	10.6819	10.1955	10.0233	10.1777	10.5083	10.8124	10.9813	11.0162	10.9608	10.8612	10.7516	10.6577	10.5856	10.5145	10.4161	10.2681	10.0691	9.8325	9.55415	9.21362	8.79746	8.31474	7.78548	7.21218	6.58913	5.933	5.27882	4.65446	4.07574	3.55358	3.09443	2.69832	2.35868
SG13_PLR_2	closed	67.5222	67.563	67.5823	67.5317	67.4029	67.2383	67.0579	66.8303	66.5526	66.2878	66.1033	66.0061	65.9745	66.0355	66.2446	66.6106	67.092	67.6819	68.4317	69.3486	70.322	71.212	71.9611	72.5779	73.0632	73.3962	73.6101	73.7838	73.9599	74.1197	74.2094	74.2062	74.1248	73.9447	73.5942	73.0254	72.2672	71.3788	70.4045	69.4254	68.5549	67.8607	67.321	66.8449	66.3557	65.8164	65.1661	64.2941
SG13_PLR_2	control	14.29	15.2474	16.3292	17.4944	18.709	19.9626	21.2643	22.6177	24.0385	25.5632	27.2275	29.0379	30.9743	33.0211	35.1428	37.236	39.1731	40.8905	42.4005	43.7339	44.8826	45.815	46.5288	47.046	47.3748	47.4934	47.3885	47.0748	46.5649	45.8303	44.8246	43.5503	42.0423	40.2972	38.275	35.9673	33.4255	30.7263	27.9404	25.1591	22.4916	20.0079	17.7166	15.595	13.639	11.8809	10.3711	9.13589
TA10_PLR_1	open	19.9418	20.0465	20.163	20.27	20.3589	20.443	20.5359	20.6278	20.7029	20.7681	20.8417	20.9203	20.982	21.0221	21.0607	21.1154	21.1785	21.2378	21.3098	21.4235	21.5776	21.746	21.9274	22.1491	22.4255	22.7475	23.1152	23.5579	24.1165	24.7632	25.3365	25.6836	25.8401	25.9223	25.971	26.0017	26.0661	26.2234	26.4858	26.8322	26.9323	26.4883	25.8466	25.3001	24.8114	24.382	24.0235	23.7173
TA10_PLR_1	closed	46.7177	46.8802	47.0503	47.1683	47.2266	47.2818	47.3645	47.4375	47.4597	47.4632	47.5101	47.5904	47.6419	47.6581	47.692	47.7678	47.8369	47.8593	47.8734	47.9334	48.0263	48.095	48.1402	48.2232	48.3631	48.5123	48.6368	48.7746	48.9915	49.2713	49.5408	49.813	50.1772	50.6731	51.2637	51.9415	52.7812	53.872	55.2372	56.8642	57.7208	56.8079	55.2044	53.8907	52.7844	51.8829	51.1973	50.6693
TA10_PLR_1	control	48.0835	48.2766	48.4776	48.6232	48.7049	48.7795	48.8812	48.976	49.0187	49.0384	49.0993	49.1885	49.2402	49.2478	49.2656	49.3197	49.3647	49.3651	49.3599	49.4051	49.4885	49.5481	49.585	49.6655	49.8084	49.9644	50.1029	50.2696	50.5342	50.8906	51.2841	51.7268	52.3001	53.051	53.9551	55.0178	56.3318	58.0142	60.1155	62.6503	63.9996	62.5617	60.0179	57.9338	56.1948	54.7712	53.6534	52.7662
TA10_PLR_2	open	24.4449	24.4257	24.4236	24.4287	24.4163	24.3936	24.3885	24.4039	24.4201	24.4295	24.4459	24.4802	24.5129	24.5182	24.5097	24.5155	24.5306	24.5271	24.4997	24.4757	24.4711	24.4653	24.4384	24.4027	24.3839	24.3809	24.3671	24.3402	24.3229	24.3188	24.3089	24.2831	24.2576	24.2569	24.271	24.2695	24.2574	24.268	24.3009	24.3207	24.3169	24.3099	24.3161	24.326	24.3195	24.3064	24.3166	24.3498
TA10_PLR_2	closed	47.3018	47.3566	47.4616	47.5752	47.6372	47.666	47.7197	47.7982	47.8446	47.8471	47.8594	47.915	47.9738	47.987	47.9837	48.0232	48.0904	48.1182	48.1025	48.1085	48.156	48.1907	48.1857	48.1829	48.2272	48.2943	48.3184	48.301	48.3021	48.3288	48.3314	48.2939	48.2627	48.2779	48.2982	48.2693	48.2204	48.2138	48.2386	48.2263	48.1683	48.125	48.1253	48.1248	48.0808	48.0275	48.0244	48.0568
TA10_PLR_2	control	43.4643	43.4694	43.5131	43.5645	43.5722	43.5514	43.5564	43.5879	43.5922	43.558	43.5343	43.551	43.5703	43.545	43.504	43.5092	43.55	43.561	43.5342	43.5264	43.5552	43.5691	43.5412	43.5113	43.5233	43.5527	43.5397	43.4929	43.4717	43.4825	43.4766	43.4351	43.3977	43.4032	43.4204	43.4001	43.3648	43.3693	43.4054	43.4129	43.3805	43.3563	43.3655	43.3706	43.3333	43.2855	43.2857	43.3181
TL57_PLR_1	open	46.5164	45.2783	43.9372	42.6399	41.4618	40.4216	39.547	38.8665	38.3728	38.0326	37.8134	37.6766	37.5821	37.492	37.3821	37.2686	37.1853	37.1361	37.0987	37.0677	37.0672	37.117	37.2049	37.3287	37.5321	37.8635	38.3245	38.8694	39.4366	39.9394	40.2466	40.2624	40.0219	39.649	39.2514	38.872	38.5096	38.1718	37.8847	37.6572	37.4659	37.296	37.1675	37.1043	37.0918	37.0855	37.0684	37.0579
TL57_PLR_1	closed	70.3612	68.957	67.4062	65.8551	64.4078	63.1053	61.9888	61.0929	60.3957	59.8393	59.3954	59.0634	58.8241	58.6268	58.4321	58.2618	58.1637	58.1286	58.1027	58.0795	58.1093	58.2212	58.3925	58.6142	58.9387	59.4323	60.0976	60.8776	61.7139	62.4685	62.9041	62.8688	62.4168	61.7646	61.1132	60.5218	59.975	59.4832	59.0869	58.791	58.5444	58.3159	58.1337	58.0338	57.9945	57.9528	57.9	57.8837
TL57_PLR_1	control	77.4434	77.2732	77.1395	77.0805	77.0454	76.9709	76.8806	76.834	76.8261	76.7969	76.7347	76.6918	76.6959	76.6988	76.6485	76.5817	76.5687	76.5967	76.5945	76.548	76.5145	76.5221	76.5199	76.4713	76.4188	76.4197	76.4548	76.4507	76.4027	76.377	76.3953	76.4044	76.3642	76.3147	76.3173	76.3506	76.3481	76.3128	76.306	76.3447	76.3714	76.3548	76.3421	76.3846	76.4547	76.479	76.4575	76.4524
TL57_PLR_2	open	41.4688	41.5774	41.65	41.6778	41.6903	41.708	41.7144	41.6883	41.6439	41.6109	41.5901	41.5567	41.5111	41.4798	41.4642	41.4411	41.4138	41.416	41.4676	41.5533	41.6526	41.7822	41.9799	42.2411	42.5256	42.8335	43.2079	43.6736	44.2206	44.8293	45.437	45.9096	46.1234	46.0655	45.8496	45.6121	45.4094	45.2423	45.1252	45.0935	45.1647	45.3241	45.5586	45.8719	46.1946	46.3516	46.2356	45.9163
TL57_PLR_2	closed	71.7532	71.9093	72.0007	72.0161	72.0102	72.0089	71.9672	71.844	71.673	71.5114	71.338	71.0817	70.7319	70.3268	69.8534	69.2687	68.6278	68.1041	67.7863	67.5418	67.2181	66.8207	66.4546	66.1864	66.0134	65.9564	66.0767	66.3994	66.8803	67.4133	67.8681	68.1756	68.2916	68.1803	67.8895	67.5238	67.1644	66.839	66.5782	66.4467	66.4725	66.6167	66.8508	67.152	67.4104	67.4647	67.2313	66.7506
TL57_PLR_2	control	83.208	83.4433	83.6114	83.703	83.7858	83.8931	83.9784	83.9981	83.9933	84.0288	84.0822	84.0854	84.049	84.0416	84.0637	84.0417	83.9617	83.9082	83.9478	84.0403	84.1094	84.1562	84.2319	84.3208	84.3594	84.3585	84.3879	84.4628	84.5225	84.5377	84.5586	84.6332	84.7247	84.7707	84.7931	84.8545	84.9421	84.9832	84.9677	84.9678	85.0142	85.0439	85.017	84.9822	85	85.0472	85.0494	85.0142
VZ48_PLR_1	open	23.1617	23.1973	23.2424	23.282	23.2949	23.2881	23.2829	23.2803	23.2652	23.2384	23.2184	23.2136	23.2099	23.1878	23.1526	23.1262	23.1095	23.0853	23.0515	23.0291	23.0323	23.0463	23.0561	23.0707	23.1058	23.1577	23.2085	23.2613	23.3401	23.4583	23.6146	23.8076	24.0533	24.3817	24.8047	25.3207	25.9549	26.7574	27.7636	28.9702	30.3046	31.601	32.6565	33.3007	33.4384	33.0993	32.4373	31.6262
VZ48_PLR_1	closed	40.7082	40.7765	40.8695	40.952	40.9874	40.9955	41.0206	41.0611	41.0807	41.0812	41.0991	41.1413	41.1701	41.1571	41.1271	41.1204	41.134	41.1354	41.1204	41.1232	41.1597	41.1954	41.2056	41.2097	41.2375	41.2795	41.2943	41.2826	41.2874	41.3213	41.3541	41.3672	41.3819	41.4285	41.4918	41.527	41.5403	41.5792	41.6486	41.7079	41.7374	41.7555	41.7869	41.8145	41.791	41.7227	41.6639	41.634
VZ48_PLR_1	control	37.1256	37.1912	37.2815	37.3602	37.3919	37.4009	37.4339	37.4887	37.526	37.5427	37.5763	37.6377	37.6894	37.7029	37.7001	37.7177	37.7487	37.7573	37.7437	37.7458	37.7807	37.8155	37.8249	37.8298	37.859	37.9009	37.9141	37.8993	37.8997	37.9256	37.9408	37.9258	37.9086	37.9199	37.9403	37.9324	37.9081	37.9109	37.9433	37.9611	37.9431	37.915	37.9083	37.9134	37.8953	37.8609	37.848	37.8628
VZ48_PLR_2	open	41.325	41.3711	41.3638	41.3255	41.3058	41.2994	41.2627	41.1723	41.0261	40.7776	40.3205	39.586	38.6048	37.4759	36.2948	35.1339	34.1073	33.3327	32.8402	32.6061	32.6314	32.8744	33.0798	32.8994	32.2548	31.3699	30.4889	29.7113	29.0257	28.4165	27.9028	27.4954	27.1798	26.9466	26.8125	26.7941	26.8657	26.9916	27.1894	27.5013	27.925	28.4311	29.023	29.7373	30.6042	31.6278	32.7716	33.8978
VZ48_PLR_2	closed	9.03838	10.3129	11.8465	13.7014	15.9513	18.5209	21.1466	23.598	25.8261	27.8674	29.7045	31.3124	32.7321	34.0127	35.1448	36.1155	36.9938	37.9008	38.9403	40.1362	41.4449	42.7197	43.632	43.8829	43.4422	42.532	41.4527	40.3726	39.3151	38.2894	37.338	36.4976	35.7778	35.1876	34.7595	34.5162	34.4199	34.4209	34.5324	34.7976	35.217	35.7585	36.4266	37.2703	38.3228	39.5747	40.9618	42.2684
VZ48_PLR_2	control	35.5003	35.8767	36.2395	36.5792	36.9234	37.2582	37.5434	37.781	38.0179	38.2707	38.4918	38.6497	38.7838	38.9346	39.0671	39.1182	39.0918	39.0288	38.9172	38.7026	38.3922	38.0803	37.8315	37.6166	37.4035	37.2236	37.1203	37.0755	37.0332	36.9895	36.9834	37.0126	37.0275	37.0148	37.0249	37.0949	37.1862	37.2461	37.3003	37.4135	37.5819	37.7481	37.9014	38.075	38.2672	38.4332	38.5524	38.6647
YG31_PLR_1	open	16.6843	16.8485	16.9727	17.0109	16.9635	16.8509	16.6699	16.3957	16.0199	15.5665	15.072	14.5634	14.0679	13.6126	13.2071	12.8465	12.5231	12.2294	11.9489	11.6646	11.3663	11.0819	10.8816	10.7787	10.6935	10.5494	10.3263	10.0331	9.70881	9.39791	9.0973	8.80435	8.53505	8.29718	8.09441	7.93145	7.81787	7.75707	7.74375	7.77092	7.81685	7.81776	7.71545	7.54837	7.40006	7.29655	7.219	7.15493
YG31_PLR_1	closed	38.2603	38.7524	39.2668	39.7163	40.0657	40.3342	40.5218	40.5943	40.534	40.3547	40.0695	39.6801	39.2135	38.7306	38.2836	37.8811	37.5019	37.1252	36.7243	36.2583	35.6914	35.0671	34.5378	34.1987	33.9801	33.7855	33.6071	33.4875	33.4545	33.4824	33.5492	33.7105	34.0207	34.443	34.8982	35.368	35.8943	36.5133	37.2636	38.2099	39.3753	40.588	41.5587	42.1588	42.4192	42.383	42.0599	41.4643
YG31_PLR_1	control	22.1923	22.3543	22.5363	22.7256	22.9337	23.18	23.4612	23.7579	24.0625	24.3862	24.7278	25.0544	25.3383	25.5877	25.8239	26.0423	26.2225	26.3768	26.5358	26.7054	26.8675	27.0112	27.1472	27.2744	27.3729	27.443	27.5131	27.5984	27.6528	27.5869	27.3439	26.9137	26.3135	25.6077	24.8989	24.2546	23.6643	23.076	22.4565	21.8245	21.2382	20.7511	20.3928	20.1768	20.0853	20.0713	20.0898	20.1138
YG31_PLR_2	open	7.42715	7.40261	7.36106	7.30322	7.23935	7.17398	7.10561	7.03408	6.96153	6.88959	6.81611	6.7388	6.6641	6.60179	6.54955	6.49995	6.45563	6.42125	6.39245	6.36283	6.3325	6.30356	6.27583	6.24778	6.21909	6.19215	6.1685	6.14739	6.12742	6.10781	6.08943	6.07399	6.0613	6.04938	6.03737	6.02743	6.0199	6.00979	5.99447	5.97624	5.95774	5.93945	5.92098	5.90292	5.88566	5.86865	5.85086	5.83216
YG31_PLR_2	closed	49.0167	48.7302	48.4264	48.1557	47.9441	47.759	47.5581	47.3476	47.1603	46.9977	46.829	46.645	46.4728	46.3301	46.1872	46.0083	45.8097	45.6339	45.4786	45.3076	45.1171	44.9351	44.7834	44.6544	44.5325	44.4289	44.3641	44.3287	44.2889	44.2323	44.1799	44.149	44.1239	44.0837	44.0352	44.0027	43.987	43.953	43.8852	43.8138	43.7719	43.7459	43.6989	43.637	43.5933	43.5731	43.5587	43.5481
YG31_PLR_2	control	11.4141	11.2755	11.1232	10.9824	10.8774	10.8062	10.7512	10.7074	10.6801	10.6642	10.644	10.6189	10.6067	10.6211	10.6568	10.6996	10.7493	10.8126	10.8846	10.9561	11.0263	11.1025	11.191	11.2827	11.3631	11.4307	11.4921	11.547	11.5882	11.6111	11.6206	11.6258	11.6276	11.6229	11.6134	11.6015	11.5824	11.548	11.5042	11.4711	11.4602	11.4628	11.4635	11.4626	11.4726	11.4944	11.5156	11.5297
YL09_PLR_1	open	8.96204	8.98841	9.01892	9.05124	9.08345	9.11535	9.14697	9.17584	9.20064	9.2259	9.25609	9.28559	9.30706	9.3244	9.34277	9.36166	9.37864	9.39279	9.40555	9.41772	9.4302	9.44444	9.46197	9.48803	9.52375	9.56025	9.59245	9.62286	9.65529	9.69152	9.73183	9.77757	9.82978	9.88916	9.9574	10.0396	10.1472	10.2888	10.4641	10.6765	10.9421	11.2806	11.7042	12.2268	12.8745	13.592	14.1219	14.2054
YL09_PLR_1	closed	92.8863	93.0801	93.2704	93.3801	93.3962	93.3822	93.3641	93.2889	93.1315	92.956	92.8235	92.6958	92.5207	92.3278	92.1589	92.0096	91.8405	91.6556	91.5199	91.4582	91.4314	91.4032	91.384	91.4124	91.4787	91.5237	91.5325	91.5412	91.5568	91.54	91.4881	91.4465	91.4273	91.3928	91.3039	91.1893	91.1155	91.0502	90.9042	90.6897	90.4963	90.3662	90.2696	90.1797	90.1101	90.0579	89.9552	89.7287
YL09_PLR_1	control	57.4125	57.588	57.7783	57.9441	58.0759	58.2027	58.3452	58.4819	58.592	58.7066	58.866	59.0429	59.1898	59.3142	59.4356	59.5467	59.6237	59.6646	59.6982	59.74	59.7742	59.785	59.7867	59.8066	59.837	59.8405	59.8084	59.7642	59.7194	59.6577	59.5738	59.494	59.4296	59.3604	59.2651	59.159	59.081	59.0155	58.908	58.7572	58.6087	58.4912	58.3943	58.2988	58.2104	58.1417	58.0841	58.015
YL09_PLR_2	open	12.6512	12.7015	12.7623	12.8269	12.8818	12.9222	12.9536	12.9802	13.0016	13.0178	13.0343	13.061	13.0935	13.1182	13.1347	13.1474	13.1545	13.1511	13.1359	13.1114	13.0796	13.0383	12.9838	12.9252	12.8814	12.8529	12.8249	12.7904	12.7496	12.7032	12.6494	12.5857	12.516	12.4481	12.3837	12.3201	12.2586	12.2075	12.1708	12.1407	12.1101	12.0837	12.0729	12.0769	12.0826	12.0846	12.0853	12.0851
YL09_PLR_2	closed	101.677	101.769	101.882	101.982	102.012	101.987	101.981	101.997	101.982	101.913	101.843	101.837	101.857	101.847	101.845	101.893	101.958	101.972	101.934	101.911	101.931	101.937	101.886	101.837	101.874	101.962	102.02	102.056	102.111	102.186	102.236	102.24	102.237	102.262	102.298	102.308	102.301	102.322	102.361	102.346	102.254	102.158	102.145	102.175	102.162	102.123	102.104	102.083
YL09_PLR_2	control	57.9669	58.0872	58.235	58.3897	58.5112	58.6035	58.707	58.8247	58.9237	58.9884	59.0459	59.1356	59.2335	59.2982	59.3504	59.4158	59.4782	59.5032	59.4905	59.4776	59.4851	59.4869	59.4472	59.3913	59.3789	59.3941	59.3804	59.3388	59.2932	59.2457	59.1765	59.0687	58.9366	58.8054	58.6791	58.5479	58.4258	58.3515	58.3286	58.3219	58.3148	58.3309	58.4078	58.5261	58.6308	58.7209	58.821	58.9128
ZF60_PLR_1	open	17.5595	17.4963	17.4061	17.276	17.0999	16.8736	16.5834	16.2256	15.8493	15.521	15.2595	15.0493	14.8778	14.7382	14.6279	14.5449	14.4833	14.4305	14.3697	14.2906	14.1896	14.0665	13.9284	13.7941	13.6818	13.594	13.5328	13.509	13.5285	13.5906	13.6961	13.8405	14.0028	14.1606	14.299	14.4077	14.4935	14.57	14.6459	14.7306	14.828	14.9324	15.0282	15.1046	15.1638	15.2036	15.2144	15.1896
ZF60_PLR_1	closed	80.7357	80.9368	81.1187	81.2489	81.3392	81.4265	81.5111	81.5653	81.6067	81.6825	81.8131	81.9676	82.1044	82.2209	82.335	82.4362	82.4869	82.4904	82.4954	82.527	82.5721	82.62	82.6923	82.8091	82.9196	82.945	82.8935	82.8384	82.7931	82.6992	82.5212	82.2966	82.0939	81.9398	81.8138	81.6912	81.5913	81.5349	81.506	81.5034	81.5294	81.5791	81.6338	81.6707	81.7136	81.7961	81.8951	81.9647
ZF60_PLR_1	control	61.1359	61.291	61.4277	61.5175	61.5669	61.6011	61.6167	61.5894	61.5316	61.4822	61.4609	61.4534	61.4369	61.4086	61.377	61.3346	61.2586	61.1448	61.0091	60.8582	60.6843	60.4872	60.2955	60.1477	60.027	59.8824	59.7278	59.626	59.5944	59.5974	59.606	59.6254	59.6736	59.7553	59.8486	59.9203	59.979	60.0455	60.1142	60.194	60.2955	60.4199	60.5531	60.6732	60.7958	60.9434	61.0963	61.223
ZF60_PLR_2	open	22.9161	22.6196	22.3095	22.0148	21.7623	21.5666	21.4271	21.3297	21.2634	21.2419	21.2905	21.4288	21.66	21.9734	22.3607	22.8145	23.325	23.8852	24.4985	25.1845	25.9648	26.8504	27.759	28.5284	29.0764	29.3758	29.4259	29.3018	29.1056	28.8998	28.7067	28.5404	28.4197	28.2746	27.9034	27.1935	26.2445	25.2225	24.2299	23.3055	22.4701	21.7304	21.0764	20.4886	19.9516	19.4597	19.0152	18.6209
ZF60_PLR_2	closed	57.1373	56.4297	55.6999	55.0206	54.4616	54.0562	53.7849	53.5974	53.463	53.404	53.4641	53.6753	54.0406	54.5424	55.1623	55.8771	56.6586	57.4974	58.4226	59.487	60.7262	62.1426	63.5659	64.6959	65.3888	65.6003	65.3401	64.7578	64.0185	63.1936	62.3092	61.4022	60.5117	59.5867	58.4356	56.9516	55.2621	53.543	51.8771	50.3075	48.8811	47.6182	46.5033	45.5034	44.5842	43.7302	42.9429	42.2248
ZF60_PLR_2	control	59.9807	59.9884	60.001	60.0102	60.0432	60.1203	60.2183	60.2957	60.3369	60.3669	60.4223	60.5217	60.6513	60.7906	60.9416	61.1061	61.2653	61.4081	61.5457	61.6955	61.8464	61.985	62.1292	62.2895	62.4463	62.5644	62.6339	62.6867	62.7508	62.8095	62.8315	62.8207	62.8128	62.816	62.7949	62.7354	62.6696	62.6312	62.5989	62.5402	62.4699	62.4096	62.3634	62.3155	62.2492	62.1758	62.1069	62.0371
[truncated: 5,000 more columns]

## Sheet: 1f
	-2	-1.96774	-1.93548	-1.90323	-1.87097	-1.83871	-1.80645	-1.77419	-1.74194	-1.70968	-1.67742	-1.64516	-1.6129	-1.58065	-1.54839	-1.51613	-1.48387	-1.45161	-1.41935	-1.3871	-1.35484	-1.32258	-1.29032	-1.25806	-1.22581	-1.19355	-1.16129	-1.12903	-1.09677	-1.06452	-1.03226	-1	-0.967742	-0.935484	-0.903226	-0.870968	-0.83871	-0.806452	-0.774194	-0.741935	-0.709677	-0.677419	-0.645161	-0.612903	-0.580645	-0.548387	-0.516129	-0.483871	-0.451613
open	0.00269966	0.00275423	0.00280382	0.00284726	0.00286558	0.00284269	0.00279177	0.00272145	0.00261811	0.00248926	0.0023402	0.00214591	0.00190278	0.00162919	0.00133979	0.00106075	0.000812787	0.000603007	0.000435757	0.000299276	0.000183731	0.000102086	5.94566e-05	3.38941e-05	-7.86284e-06	-8.21287e-05	-0.000151301	-0.000149931	-5.74654e-05	0.000108566	0.000329434	0.000588058	0.000874487	0.00117075	0.00145842	0.00174074	0.0020115	0.00224689	0.00244969	0.00264689	0.00284621	0.00302818	0.0031638	0.00324983	0.00330784	0.00333711	0.00330921	0.00319947	0.00300235
closed	0.000433684	0.000454653	0.000473	0.000475155	0.000465548	0.000455628	0.000443927	0.000415747	0.000369716	0.000326525	0.000292609	0.000249081	0.000194397	0.000152823	0.000131097	0.000114292	9.39e-05	7.62537e-05	7.13952e-05	7.48988e-05	7.54803e-05	7.81588e-05	9.85924e-05	0.000136915	0.000171084	0.000186596	0.000204688	0.00024501	0.000285606	0.000301584	0.000305705	0.000321479	0.000346448	0.000359118	0.000355578	0.000355343	0.000356896	0.000333835	0.000277233	0.000207695	0.000145702	8.76147e-05	2.04882e-05	-4.71336e-05	-8.89144e-05	-0.000104559	-0.000126317	-0.000169947	-0.000217086
control	-0.000351537	-0.000293143	-0.000230774	-0.000177418	-0.000126171	-7.14444e-05	-2.36178e-05	-8.84423e-07	-1.72337e-06	-5.11766e-06	-9.71413e-06	-4.09122e-05	-0.000100058	-0.000153178	-0.000185603	-0.000211749	-0.000239648	-0.000261182	-0.000267796	-0.0002657	-0.000270719	-0.000284004	-0.000286411	-0.000271485	-0.000261448	-0.000266474	-0.000257836	-0.000216093	-0.000168647	-0.000142516	-0.000121496	-8.23896e-05	-3.18986e-05	5.48967e-06	2.54908e-05	5.28982e-05	9.29876e-05	0.000117611	0.000115508	0.000108743	0.000114828	0.00012648	0.000123208	0.000106604	0.000104844	0.00012144	0.000128921	0.000121268	0.000125521
[truncated: 571 more columns]

## Sheet: 1g, 1h
subject_id		baseline average	-2	-1.96774	-1.93548	-1.90323	-1.87097	-1.83871	-1.80645	-1.77419	-1.74194	-1.70968	-1.67742	-1.64516	-1.6129	-1.58065	-1.54839	-1.51613	-1.48387	-1.45161	-1.41935	-1.3871	-1.35484	-1.32258	-1.29032	-1.25806	-1.22581	-1.19355	-1.16129	-1.12903	-1.09677	-1.06452	-1.03226	-1	-0.967742	-0.935484	-0.903226	-0.870968	-0.83871	-0.806452	-0.774194	-0.741935	-0.709677	-0.677419	-0.645161	-0.612903	-0.580645	-0.548387	-0.516129
AA91	open	-14.1112	0.0319054	0.0303674	0.0295791	0.0307903	0.0336073	0.0371896	0.0411767	0.0455576	0.0502927	0.0546789	0.0580533	0.0600796	0.0605866	0.0593536	0.0560586	0.0511543	0.0453927	0.0385933	0.0303419	0.02058	0.00994664	-0.000383996	-0.0105735	-0.0212603	-0.0313365	-0.0395674	-0.0464035	-0.0525897	-0.0570655	-0.0584754	-0.0573104	-0.0544844	-0.0504929	-0.0458744	-0.0414857	-0.0379106	-0.0346414	-0.0308229	-0.0260943	-0.0208064	-0.0156637	-0.0105516	-0.00453897	0.00229406	0.00836553	0.0125842	0.0158852
AA91	closed	-96.4883	-0.0184286	-0.0325817	-0.0443826	-0.0449511	-0.0413047	-0.0427789	-0.0462579	-0.0441485	-0.0380949	-0.0368883	-0.0412015	-0.042368	-0.03645	-0.0319917	-0.0387438	-0.0515533	-0.060102	-0.0679162	-0.0820785	-0.0978545	-0.103209	-0.095319	-0.0870319	-0.0871044	-0.0870872	-0.0766389	-0.0606679	-0.0511308	-0.0450337	-0.0309142	-0.0125063	-0.00196337	-0.000777158	0.0020722	0.0132329	0.0244394	0.0270302	0.0262419	0.0318122	0.0386263	0.0351984	0.0243755	0.0180814	0.0187408	0.0189599	0.0146341	0.0137199
AA91	control	-58.3132	-0.0703515	-0.075453	-0.0790615	-0.0753692	-0.068156	-0.0637134	-0.061382	-0.0569728	-0.0501779	-0.0456035	-0.0442867	-0.041545	-0.035106	-0.0294866	-0.0307947	-0.0363968	-0.03994	-0.0441214	-0.0524383	-0.0603779	-0.0612807	-0.0543644	-0.0472713	-0.0452607	-0.0431641	-0.0343771	-0.0217542	-0.0131604	-0.00683418	0.0053934	0.0221221	0.0347407	0.0398927	0.0436358	0.051459	0.059123	0.0613216	0.061315	0.0649071	0.0697563	0.0692352	0.0633202	0.0577039	0.0540122	0.0486904	0.0392769	0.0308596
AL74	open	-10.944	0.169374	0.172823	0.175551	0.177016	0.176227	0.173969	0.172026	0.169779	0.165985	0.161713	0.158803	0.157448	0.15571	0.152219	0.14893	0.147417	0.145135	0.140141	0.133756	0.126124	0.115709	0.103565	0.0930633	0.0853007	0.0784207	0.0718053	0.0673673	0.0661632	0.0671687	0.0689806	0.0706922	0.0725226	0.0753594	0.0779917	0.0778591	0.0738924	0.0665617	0.0565017	0.0438998	0.0298312	0.0153323	-8.39616e-05	-0.0167177	-0.0332419	-0.0480484	-0.0609282	-0.0722017
AL74	closed	-61.2495	0.124147	0.121713	0.11623	0.106275	0.0965373	0.0910094	0.0881349	0.0830208	0.0770957	0.0757016	0.0776717	0.0776422	0.0743167	0.0711517	0.0697422	0.0661961	0.0558404	0.0420031	0.0326217	0.0293325	0.0254546	0.0172411	0.00973884	0.0064567	0.00375096	-0.00158876	-0.00545478	-0.00281253	0.00360073	0.00446328	-0.00159293	-0.00483829	-0.00179088	-0.00141679	-0.0116336	-0.0286405	-0.043602	-0.0555667	-0.0730023	-0.0956958	-0.110024	-0.108784	-0.100612	-0.0955703	-0.0909063	-0.078749	-0.0620587
AL74	control	-43.0813	0.0587974	0.0613368	0.0615874	0.0598251	0.057985	0.0557988	0.052242	0.0472919	0.0439351	0.0449387	0.0477772	0.0481581	0.0454201	0.0417404	0.0381673	0.03274	0.0221231	0.00776453	-0.00453373	-0.012992	-0.0219884	-0.0334627	-0.0428441	-0.0471507	-0.0494906	-0.0532535	-0.0568623	-0.0572222	-0.0544179	-0.0522803	-0.0524844	-0.0510159	-0.0452882	-0.039206	-0.0372385	-0.0372641	-0.0333748	-0.025334	-0.0206373	-0.0212191	-0.019758	-0.0131165	-0.00729133	-0.00735908	-0.00976165	-0.00874917	-0.00560683
AL76	open	-12.678	-0.00262391	-0.00638422	-0.00804671	-0.00865247	-0.0101052	-0.0120605	-0.013031	-0.0131665	-0.0141091	-0.0164901	-0.0181721	-0.0175184	-0.0154628	-0.0135705	-0.0116248	-0.00866245	-0.00486466	-0.00121618	0.0016383	0.00451975	0.00823723	0.0113287	0.0119591	0.0112433	0.0114507	0.013143	0.0152496	0.0169317	0.0187736	0.0215589	0.0248113	0.0268677	0.0270571	0.026683	0.0270063	0.0269275	0.0247962	0.0214451	0.0181614	0.0146462	0.0103877	0.00582417	0.00186928	-0.00123652	-0.00403433	-0.00626825	-0.00656935
AL76	closed	-75.7598	0.168544	0.150375	0.147054	0.146019	0.128385	0.0972933	0.0731343	0.0619232	0.049044	0.0281736	0.0147758	0.020462	0.0330924	0.0346951	0.0292526	0.0348839	0.0510161	0.0541074	0.0376076	0.0256316	0.0305363	0.0337039	0.0170808	-0.00676072	-0.0147424	-0.0106149	-0.0164495	-0.0347228	-0.0475951	-0.0480384	-0.0502157	-0.0684359	-0.0906836	-0.09734	-0.0940456	-0.101351	-0.117241	-0.116302	-0.0943456	-0.0764552	-0.0780285	-0.0828889	-0.0706335	-0.0515734	-0.0498521	-0.0616043	-0.0620747
AL76	control	-53.1859	-0.0307357	-0.0337108	-0.0266194	-0.0155829	-0.0121065	-0.015885	-0.015989	-0.010595	-0.00996861	-0.0181717	-0.0237058	-0.0168089	-0.00456508	-0.000219645	-0.00323831	-0.00169324	0.00624121	0.00680804	-0.0049635	-0.0131294	-0.00770102	-0.000832755	-0.00625867	-0.0172113	-0.0191325	-0.0133215	-0.0129108	-0.0210883	-0.0268661	-0.0236872	-0.0200855	-0.0262282	-0.0348175	-0.0319729	-0.020552	-0.0179734	-0.0280803	-0.0336459	-0.0271459	-0.0211913	-0.0253683	-0.0313429	-0.0265256	-0.0144295	-0.0106151	-0.0153373	-0.0118784
AM85	open	-10.0439	0.0181974	0.0103624	0.00277422	-0.00501133	-0.0136884	-0.0227998	-0.0308474	-0.0370717	-0.0427482	-0.0490216	-0.0552857	-0.0606886	-0.065743	-0.0716385	-0.0778289	-0.0824909	-0.0852003	-0.0866379	-0.0863357	-0.0834142	-0.0772925	-0.0674853	-0.0557168	-0.0440877	-0.0321915	-0.0193728	-0.00675308	0.00424532	0.0141158	0.0238221	0.0324263	0.0386029	0.0433665	0.0488719	0.0549235	0.0599772	0.0636861	0.0669737	0.0709646	0.0755181	0.0795486	0.0825826	0.0847291	0.0858811	0.0860091	0.0852829	0.083843
AM85	closed	-31.8901	-0.0827906	-0.0773572	-0.0671498	-0.055999	-0.0473655	-0.0391495	-0.0281407	-0.0164969	-0.0102853	-0.010271	-0.0115505	-0.0117691	-0.0140401	-0.0203922	-0.0273688	-0.0308592	-0.0320143	-0.0351369	-0.0398468	-0.0413102	-0.0389049	-0.0362693	-0.0351195	-0.0339606	-0.0302505	-0.0256165	-0.0228078	-0.0196386	-0.0136826	-0.00651676	-0.0018071	-6.13528e-05	0.00336302	0.010819	0.0193762	0.027214	0.0351021	0.043752	0.0509354	0.053983	0.055146	0.0574993	0.0594342	0.0584701	0.0558511	0.0542079	0.0542441
AM85	control	-28.1666	0.0432034	0.0396457	0.0395472	0.0402667	0.0386748	0.036719	0.0382902	0.0417751	0.0411192	0.0347822	0.0276977	0.0232701	0.0186681	0.0107301	0.00223143	-0.00231134	-0.00428241	-0.00769487	-0.0116105	-0.011155	-0.00657027	-0.00354099	-0.00438087	-0.00627694	-0.00555737	-0.00393393	-0.00440088	-0.00447	-0.00154573	0.00312962	0.00620572	0.00631782	0.0067181	0.00988352	0.0134092	0.014932	0.0156176	0.0172294	0.01826	0.0160614	0.0119539	0.00875468	0.00597203	0.00217696	-0.00215605	-0.00567849	-0.00718286
BH88	open	-6.98704	-0.0821556	-0.0734654	-0.0651528	-0.0575875	-0.0504134	-0.0434994	-0.037641	-0.0337335	-0.0315642	-0.0301361	-0.0292129	-0.0294022	-0.0304228	-0.0308947	-0.0301502	-0.0290126	-0.028546	-0.0280529	-0.0256336	-0.0210027	-0.0154442	-0.00970968	-0.00375418	0.00253749	0.00864731	0.0137101	0.0180262	0.022767	0.0284323	0.034426	0.0400339	0.0452722	0.0499848	0.0533358	0.0552254	0.0569037	0.0589367	0.0602504	0.0598482	0.0580817	0.0559199	0.0530884	0.0486592	0.0433047	0.0386636	0.0352373	0.0319048
BH88	closed	-68.2015	-0.145292	-0.138346	-0.138958	-0.15001	-0.157864	-0.154626	-0.152406	-0.161096	-0.1692	-0.162703	-0.147405	-0.138637	-0.136813	-0.127833	-0.10857	-0.0942591	-0.0930893	-0.0919307	-0.0765934	-0.054808	-0.0443076	-0.0439408	-0.0379891	-0.0238814	-0.0160789	-0.020399	-0.0224335	-0.0120825	-0.000959896	-0.00288439	-0.00967849	-0.00269618	0.0170918	0.0307825	0.033613	0.0421857	0.0646227	0.0869088	0.0964035	0.101584	0.116441	0.135104	0.139271	0.129861	0.126268	0.133986	0.138057
BH88	control	-40.546	0.0187108	0.0190765	0.0168094	0.0101354	0.00562949	0.00767751	0.00990382	0.0057715	0.000395416	0.000610059	0.00281263	-0.00125451	-0.0111137	-0.0181914	-0.0190733	-0.019652	-0.0250853	-0.030716	-0.029197	-0.0230952	-0.0211107	-0.023825	-0.0244798	-0.022	-0.0222338	-0.0270323	-0.029766	-0.0252813	-0.0189472	-0.0190231	-0.0235428	-0.0237978	-0.0184686	-0.0154431	-0.017636	-0.0169762	-0.00875474	0.000138116	0.00271224	0.00243774	0.00697548	0.0153088	0.0184984	0.0152332	0.0147678	0.0203327	0.0235275
CY99	open	-16.9901	-0.0590071	-0.0211405	0.0191714	0.0613407	0.104087	0.14632	0.187484	0.226837	0.262849	0.293747	0.318479	0.336182	0.344955	0.342222	0.326332	0.300387	0.270422	0.238062	0.202477	0.164731	0.126771	0.0906279	0.0578037	0.0285955	0.00283976	-0.0201744	-0.041887	-0.062657	-0.0823695	-0.0995675	-0.111594	-0.118899	-0.123422	-0.126518	-0.129521	-0.133379	-0.139269	-0.148808	-0.163513	-0.184276	-0.210861	-0.240425	-0.26796	-0.289552	-0.302737	-0.306151	-0.300598
CY99	closed	-91.3512	-0.372613	-0.347359	-0.305728	-0.254432	-0.204821	-0.153194	-0.0899738	-0.0203624	0.0406185	0.0904453	0.139412	0.190482	0.234852	0.269246	0.307051	0.363959	0.439302	0.522463	0.609119	0.700051	0.786497	0.852919	0.896347	0.92583	0.94666	0.952424	0.935811	0.906074	0.877098	0.844023	0.79224	0.720433	0.63978	0.555729	0.46073	0.347949	0.224396	0.0996269	-0.0294356	-0.16908	-0.311615	-0.441166	-0.550677	-0.641937	-0.712145	-0.750834	-0.757233
CY99	control	-68.195	-0.021442	-0.0271696	-0.0273239	-0.025614	-0.0298641	-0.0376895	-0.0418526	-0.0423666	-0.0452536	-0.0510388	-0.053199	-0.049665	-0.0466521	-0.0489776	-0.051358	-0.0454069	-0.0340506	-0.0267794	-0.0228471	-0.0136162	0.000699671	0.0112944	0.0158304	0.0202665	0.0290976	0.0375714	0.038238	0.0359304	0.0414113	0.0528719	0.059292	0.0578575	0.0565334	0.0602135	0.0622045	0.0560393	0.0475963	0.0446129	0.0434645	0.0365819	0.0254988	0.0175862	0.014454	0.0106779	0.00333441	-0.00297865	-0.00371097
DG11	open	-14.9036	0.272342	0.274509	0.272468	0.266406	0.257334	0.245842	0.231499	0.212988	0.192041	0.172464	0.154833	0.137284	0.119558	0.103053	0.0887781	0.0754397	0.0608482	0.0456283	0.0320348	0.0205584	0.00952831	-0.0012639	-0.00977657	-0.0160293	-0.022617	-0.0303479	-0.0361151	-0.0370487	-0.0343137	-0.0301016	-0.0236707	-0.0140299	-0.00344048	0.00455071	0.00988609	0.0159923	0.0238508	0.0306156	0.0344433	0.0362223	0.0365692	0.0337707	0.0263238	0.0177001	0.012971	0.0113461	0.00789438
DG11	closed	-86.8602	0.385297	0.396747	0.398335	0.389343	0.381117	0.376156	0.365859	0.343372	0.31578	0.297176	0.283948	0.260412	0.229417	0.208101	0.196674	0.177974	0.149962	0.132696	0.134462	0.137862	0.126424	0.10809	0.101768	0.103052	0.0903166	0.0653275	0.0513394	0.0529747	0.0488184	0.0279546	0.00950508	0.00963322	0.0133567	-0.00224354	-0.0290896	-0.040275	-0.038138	-0.0481962	-0.0726306	-0.0875894	-0.0844833	-0.0859612	-0.11047	-0.139967	-0.150281	-0.153566	-0.176666
DG11	control	-58.3388	0.0180208	0.0251833	0.0279678	0.0255474	0.0248152	0.0270518	0.0279012	0.0233093	0.0177354	0.0216501	0.0330409	0.0389992	0.0385846	0.0409546	0.0449356	0.0403072	0.0270112	0.0187966	0.0224341	0.0275397	0.0220914	0.0101114	0.00502154	0.00403815	-0.00696631	-0.0246981	-0.032776	-0.0287795	-0.027564	-0.0361789	-0.040956	-0.0316516	-0.0199586	-0.0221515	-0.0325634	-0.0325689	-0.0233191	-0.0209453	-0.0270441	-0.0263909	-0.0117506	0.00303342	0.00304444	-0.00287982	0.00155498	0.0100544	0.00517719
DH45	open	-3.76711	0.0151826	0.0150463	0.0148214	0.0142494	0.0135777	0.0129415	0.0122681	0.0116082	0.0109694	0.00997508	0.00828162	0.00571588	0.00245434	-0.000496458	-0.00238621	-0.00368428	-0.00471412	-0.00492522	-0.00428686	-0.00336079	-0.00223806	-0.000674944	0.00108423	0.00263063	0.00408456	0.00560854	0.00721747	0.00886375	0.010251	0.0113554	0.0125048	0.0137097	0.0148881	0.0160951	0.0173169	0.0185594	0.0198028	0.0208834	0.0217204	0.0226034	0.0237058	0.0246179	0.0249494	0.0245535	0.0231302	0.0204822	0.0169432
DH45	closed	-27.7722	0.0185252	0.0221297	0.0244046	0.0244908	0.0235866	0.0215744	0.0175654	0.012893	0.0095579	0.00728912	0.00479997	0.00179376	-0.000661876	-0.00116282	-0.000210381	-9.61542e-05	-0.00126453	-0.00171918	-0.00102087	-0.00105897	-0.00227805	-0.00277716	-0.00163274	0.000497711	0.00240439	0.0040723	0.00748134	0.0119457	0.0150608	0.0182027	0.0229971	0.0272158	0.0293731	0.0303638	0.0304369	0.030492	0.031837	0.0334188	0.0334473	0.0325179	0.0313052	0.0288551	0.0249922	0.0199087	0.0134145	0.00609493	-0.00132113
DH45	control	-15.7397	-0.0292317	-0.0266516	-0.0236669	-0.0217328	-0.0205726	-0.019544	-0.0188603	-0.0185124	-0.0180099	-0.0179041	-0.0181658	-0.0174487	-0.0154776	-0.0123965	-0.00804758	-0.00345179	0.000790563	0.0055182	0.0106131	0.0150314	0.0187009	0.0220789	0.0248475	0.026606	0.0273347	0.0271975	0.0266211	0.0255391	0.0232924	0.0197075	0.0156571	0.0121085	0.00926138	0.00677612	0.00421145	0.00180666	0.000128071	-0.00136176	-0.00378959	-0.00677798	-0.00939279	-0.0115648	-0.0130111	-0.013695	-0.0145065	-0.0158967	-0.017007
DN14	open	-3.64523	0.0512393	0.0467925	0.0417504	0.0367648	0.0317685	0.0258832	0.0184774	0.0102894	0.00207862	-0.00631015	-0.0161745	-0.0291685	-0.0458836	-0.0665166	-0.0885372	-0.105812	-0.114853	-0.116035	-0.111088	-0.102782	-0.0929931	-0.0820106	-0.0700171	-0.0576718	-0.0453597	-0.0328247	-0.0200732	-0.00791261	0.00296168	0.0129751	0.0226579	0.0318095	0.0401962	0.0479112	0.0553037	0.0623767	0.0686847	0.0735526	0.07686	0.079294	0.0810928	0.082217	0.0827225	0.0825326	0.0814328	0.0792742	0.0760081
DN14	closed	-133.301	-0.155284	-0.144008	-0.155202	-0.143022	-0.0975693	-0.0593813	-0.0554089	-0.0606684	-0.0408198	-0.0139904	-0.015926	-0.0392069	-0.048158	-0.0363999	-0.0374105	-0.0672457	-0.0961184	-0.0962041	-0.0865989	-0.101232	-0.129037	-0.132105	-0.11365	-0.110423	-0.135832	-0.158603	-0.149769	-0.128114	-0.119957	-0.115087	-0.0859908	-0.0361882	-0.00183017	0.00675045	0.0259756	0.0762064	0.127779	0.14744	0.151836	0.169461	0.176944	0.151256	0.109868	0.0849709	0.0857788	0.0858021	0.0708398
DN14	control	-53.5903	-0.13223	-0.120728	-0.119534	-0.109278	-0.0826738	-0.0548982	-0.0396643	-0.027931	-0.00475445	0.0215026	0.0335707	0.0302795	0.0253196	0.0251798	0.0199	0.00458163	-0.00904599	-0.00930687	-0.00377358	-0.00877713	-0.0214079	-0.0242856	-0.0150699	-0.00881379	-0.0161591	-0.0279383	-0.0288623	-0.0219418	-0.0196041	-0.0199744	-0.0106405	0.00811876	0.0212187	0.0226017	0.0270563	0.0473124	0.0738004	0.0884899	0.0937632	0.102027	0.105256	0.0943058	0.0738052	0.0538018	0.0412529	0.0309029	0.0181034
DY68	open	-8.17892	-0.485168	-0.466383	-0.440219	-0.407995	-0.371475	-0.33203	-0.289872	-0.245178	-0.19892	-0.151913	-0.10433	-0.0568405	-0.0114575	0.0289742	0.0622071	0.0880779	0.107558	0.121188	0.12911	0.13141	0.128028	0.118433	0.102263	0.0796509	0.0509092	0.0160612	-0.0248013	-0.0687415	-0.109595	-0.140927	-0.15907	-0.164431	-0.159187	-0.144985	-0.123385	-0.0965188	-0.0664006	-0.0343622	-0.00126556	0.0318667	0.0638281	0.0941917	0.122681	0.148415	0.170585	0.188915	0.203624
DY68	closed	-40.4478	0.121945	0.102568	0.0722888	0.0366169	-0.00299733	-0.0421565	-0.0737642	-0.0953486	-0.112398	-0.131367	-0.15163	-0.16741	-0.176226	-0.182566	-0.189507	-0.192751	-0.188045	-0.177897	-0.16624	-0.151534	-0.127642	-0.0903909	-0.042321	0.0133976	0.0777968	0.148964	0.218369	0.275553	0.314628	0.33778	0.348741	0.350509	0.350143	0.355545	0.367013	0.376637	0.377236	0.366296	0.34394	0.309799	0.263818	0.210167	0.15417	0.0987225	0.0455872	-0.00325342	-0.0467474
DY68	control	-20.5104	-0.204494	-0.175348	-0.145864	-0.117037	-0.0923137	-0.0729748	-0.0574311	-0.0448622	-0.0369054	-0.0352486	-0.039183	-0.0465408	-0.0560032	-0.0669635	-0.078627	-0.0893167	-0.0967434	-0.100651	-0.102149	-0.100952	-0.0957759	-0.0864585	-0.0754353	-0.0657535	-0.0573697	-0.0484138	-0.0393583	-0.0329231	-0.0305327	-0.0308847	-0.0321622	-0.0325349	-0.0295694	-0.0219155	-0.010452	0.00229397	0.0137869	0.0231744	0.0312604	0.0374769	0.0401942	0.0411951	0.0428892	0.0446141	0.0458718	0.0472984	0.0487118
ED93	open	-5.67505	-0.0170552	-0.0137397	-0.0102376	-0.00669861	-0.00409907	-0.0025945	-0.00139353	-0.000277978	0.000559727	0.00109514	0.00145917	0.00170009	0.00166047	0.00121379	0.000258644	-0.00100652	-0.00204973	-0.00289282	-0.00406081	-0.00564426	-0.00740603	-0.00901341	-0.0101236	-0.0102515	-0.00919202	-0.00775348	-0.00679329	-0.00624848	-0.00530679	-0.00305014	0.000252248	0.00336009	0.00596391	0.00821354	0.00976546	0.010658	0.0114761	0.012687	0.0145292	0.0167529	0.0188536	0.0208329	0.0227141	0.0241264	0.0248733	0.0250894	0.0247646
ED93	closed	-67.0194	0.0247965	0.0186193	0.02106	0.0280257	0.0279496	0.0214485	0.0188272	0.0221474	0.0241065	0.0197727	0.0142283	0.0145012	0.0165515	0.012226	0.00431807	0.000438238	0.000241887	-0.00338518	-0.0132492	-0.0211658	-0.0207867	-0.0176175	-0.0189686	-0.0226083	-0.0223741	-0.0193801	-0.0200578	-0.025662	-0.0289827	-0.025642	-0.0227363	-0.0270549	-0.0321864	-0.0304595	-0.0252112	-0.0241058	-0.0274688	-0.02747	-0.0206088	-0.0129201	-0.00951907	-0.00496703	0.00638768	0.0182939	0.02346	0.0244077	0.0266774
ED93	control	-49.8511	0.0208997	0.0241544	0.0318256	0.0422052	0.0477715	0.0473687	0.0472626	0.0502225	0.0521327	0.0488169	0.0427977	0.0392632	0.037462	0.0331053	0.0264807	0.0207053	0.0155584	0.00735831	-0.00533312	-0.0172998	-0.0238413	-0.0270472	-0.0310469	-0.0353011	-0.0364822	-0.0351525	-0.0353482	-0.0379809	-0.0388059	-0.0351383	-0.0310407	-0.0317231	-0.0344852	-0.0337348	-0.0301672	-0.0282552	-0.0288756	-0.0281599	-0.0234214	-0.0176274	-0.0144945	-0.010371	-0.00106209	0.00921216	0.0148857	0.0159962	0.0156435
EV21	open	-9.95537	-0.108308	-0.110412	-0.111866	-0.111683	-0.11002	-0.107154	-0.102052	-0.0944847	-0.0861814	-0.0788587	-0.0725678	-0.0661626	-0.0586252	-0.0496223	-0.0397313	-0.0293981	-0.0183801	-0.00678876	0.00496828	0.0165694	0.0275572	0.0367711	0.0436731	0.0485967	0.0512539	0.0521639	0.0530396	0.0545668	0.0559514	0.0564949	0.0560283	0.0550931	0.054605	0.0540987	0.0520465	0.0482509	0.0443633	0.041425	0.0396889	0.0394669	0.0403126	0.0412514	0.0417886	0.0421084	0.0426611	0.043826	0.045023
EV21	closed	-41.7171	-0.00551572	-0.0109685	-0.0115156	-0.00825094	-0.00783128	-0.0104553	-0.00962996	-0.00226404	0.0068053	0.010324	0.00967732	0.011252	0.0149402	0.0180464	0.0208975	0.0256806	0.0325874	0.0374161	0.0389635	0.0393966	0.0395196	0.0377004	0.0332591	0.0284316	0.023189	0.0163528	0.0093641	0.00474514	0.00342069	0.00447227	0.00566139	0.00758016	0.0119643	0.0160114	0.0158432	0.0120727	0.00846094	0.00542703	0.00230752	7.64385e-05	-0.00173643	-0.00434716	-0.0081007	-0.014911	-0.022678	-0.0247564	-0.0230325
EV21	control	-19.6559	-0.0129452	-0.0194064	-0.0247799	-0.0277936	-0.0303608	-0.0337075	-0.0356347	-0.0342039	-0.0310304	-0.0292293	-0.0293216	-0.0292948	-0.0285868	-0.0280545	-0.0275277	-0.0255886	-0.020918	-0.0147348	-0.00921394	-0.00513192	-0.00221759	-0.000619786	0.000396193	0.00220541	0.00338618	0.00308009	0.00353212	0.00577448	0.00875406	0.0120417	0.0147275	0.0164803	0.0185771	0.0206825	0.0211895	0.020292	0.0194266	0.0187131	0.0182577	0.0182693	0.0178895	0.0160802	0.0124212	0.00682046	0.00104787	-0.00200312	-0.00346428
FS44	open	-11.7574	-0.0600479	-0.0622282	-0.0639225	-0.0654794	-0.0664268	-0.0666226	-0.06654	-0.0670298	-0.0684886	-0.0702926	-0.0721059	-0.0748541	-0.0794254	-0.0853899	-0.0924868	-0.100982	-0.110953	-0.120546	-0.125735	-0.125156	-0.120187	-0.111939	-0.100917	-0.0876697	-0.0732931	-0.0583108	-0.0427075	-0.0270934	-0.0120766	0.00248222	0.0171378	0.032218	0.0470298	0.0605173	0.072533	0.0832243	0.0929355	0.103648	0.117014	0.132147	0.147792	0.163415	0.177936	0.190137	0.199618	0.206128	0.209178
FS44	closed	-60.0489	0.00874565	0.0226158	0.0294501	0.0316118	0.0380341	0.047874	0.0523226	0.0496001	0.0457867	0.0442563	0.040617	0.0298518	0.0167328	0.0106136	0.0102537	0.0087952	0.0076358	0.0126528	0.0231945	0.0317999	0.0349408	0.0374593	0.0429591	0.0470617	0.0438971	0.0353215	0.0276631	0.0206132	0.00970898	-0.00323981	-0.0107146	-0.0105044	-0.00891451	-0.0115205	-0.0160265	-0.0173416	-0.0168676	-0.0183267	-0.0191782	-0.0150727	-0.00777599	-0.00172255	0.00180233	0.00545517	0.0115194	0.0174194	0.01902
FS44	control	-53.1615	0.0874561	0.0947744	0.0954748	0.0915297	0.0911542	0.0944543	0.0946928	0.090691	0.0878498	0.0880993	0.0860475	0.0776393	0.0669897	0.0612215	0.0593397	0.0559117	0.0518884	0.052148	0.0571255	0.0607939	0.059634	0.0576843	0.0579718	0.056776	0.0496242	0.0385718	0.0288284	0.0197442	0.00711138	-0.00764847	-0.0178597	-0.0217756	-0.0246637	-0.0302592	-0.0363697	-0.0394945	-0.0418318	-0.0476673	-0.0547566	-0.0578851	-0.0576728	-0.0581904	-0.061192	-0.0640629	-0.0637654	-0.0620846	-0.0626928
GB80	open	-5.75108	-0.131544	-0.132147	-0.131468	-0.129591	-0.126401	-0.120954	-0.112376	-0.100699	-0.0860722	-0.0686404	-0.0495221	-0.0301072	-0.011445	0.00590601	0.0215287	0.034786	0.0459838	0.0555117	0.0634915	0.0704426	0.0767431	0.0826631	0.0879803	0.0921364	0.0951468	0.0970576	0.0974101	0.0960196	0.0931712	0.0894301	0.0856746	0.0828805	0.0816298	0.081659	0.0821291	0.0816891	0.0796944	0.0768575	0.0735686	0.0695842	0.0643258	0.0570524	0.0469581	0.0344495	0.0219541	0.0114034	0.00299006
GB80	closed	-50.383	-0.173878	-0.154992	-0.142511	-0.133172	-0.122635	-0.109305	-0.0928578	-0.0726803	-0.0476998	-0.0190955	0.00875614	0.0295257	0.0385781	0.0408154	0.0451558	0.052064	0.0592032	0.0645942	0.0651614	0.0610781	0.0546812	0.0495283	0.046596	0.0432825	0.039648	0.0363859	0.0345268	0.035281	0.0358346	0.0345232	0.0345812	0.0399924	0.0501202	0.0603093	0.0684852	0.0734207	0.0724378	0.0669807	0.0608239	0.0564862	0.0518476	0.0403084	0.0196157	-0.00663925	-0.0299277	-0.0432986	-0.0491945
GB80	control	-27.2098	-0.0614587	-0.0627642	-0.0660502	-0.0711921	-0.0752875	-0.0767683	-0.0761398	-0.0740555	-0.0703442	-0.0648435	-0.0579932	-0.0518581	-0.0495654	-0.0501149	-0.0494075	-0.0463332	-0.0406357	-0.0321539	-0.0217892	-0.0109574	-0.00107128	0.00801529	0.0156031	0.0208723	0.0251989	0.0295105	0.0337384	0.0366741	0.0353201	0.0291744	0.0215841	0.0156759	0.0117405	0.00804965	0.003569	-0.00208759	-0.00852814	-0.0135497	-0.0153883	-0.0131044	-0.0067222	0.00107037	0.00748389	0.0134322	0.0223531	0.0350162	0.0489723
GB97	open	-8.23794	-0.0427863	-0.033787	-0.0263406	-0.020486	-0.0142609	-0.00743437	-0.00218257	0.000633874	0.00269747	0.00590417	0.00968741	0.0118797	0.0121039	0.0117351	0.0112971	0.0100043	0.0077732	0.0063915	0.00724096	0.00926416	0.0108751	0.0122804	0.0146901	0.0179723	0.0206303	0.0224738	0.0248797	0.027995	0.0303267	0.0309386	0.0309003	0.031928	0.033879	0.0353976	0.0366521	0.0394196	0.043908	0.0478052	0.0501583	0.0525593	0.0558191	0.058719	0.0599836	0.0607446	0.0629298	0.06576	0.0669685
GB97	closed	-52.2069	-0.0133676	-0.00246255	0.00073473	-0.00675468	-0.0102072	-0.00316748	0.00197221	-0.00382384	-0.0103838	-0.0058879	0.00262709	2.9457e-05	-0.0116619	-0.0159469	-0.00955163	-0.00729031	-0.0157895	-0.0216209	-0.0147038	-0.00732015	-0.0139856	-0.0268214	-0.030374	-0.0269577	-0.031021	-0.0425688	-0.044332	-0.0335065	-0.0287173	-0.0381022	-0.0466752	-0.0421456	-0.0354182	-0.042604	-0.0570727	-0.0592312	-0.0488262	-0.0444429	-0.0506275	-0.0492611	-0.0309779	-0.0124558	-0.00840655	-0.00597883	0.0116841	0.0353297	0.0447924
GB97	control	-47.1813	0.00718302	0.0130905	0.0121464	0.00191615	-0.0041472	0.000556782	0.00419249	-0.00288761	-0.0123297	-0.0133916	-0.0105759	-0.0158889	-0.0280108	-0.0326052	-0.0270528	-0.0248326	-0.031059	-0.033685	-0.0244926	-0.0136078	-0.0135474	-0.0185284	-0.0153705	-0.00738771	-0.00949887	-0.0216308	-0.026429	-0.0192724	-0.016099	-0.0252369	-0.0338548	-0.0303348	-0.0236026	-0.0282704	-0.039926	-0.0418559	-0.0332009	-0.0298434	-0.0362729	-0.0369128	-0.0224275	-0.00670037	-0.00343412	-0.00213546	0.0120054	0.0314129	0.0385426
GL93	open	-8.39559	-0.0294792	-0.0317252	-0.0333764	-0.0338735	-0.033943	-0.0339414	-0.0331756	-0.0313419	-0.0293193	-0.0280016	-0.0273059	-0.0264546	-0.0252044	-0.0242528	-0.0238064	-0.0233099	-0.022249	-0.0206299	-0.0183365	-0.01447	-0.00858123	-0.00161293	0.0052952	0.011896	0.018349	0.0247279	0.031116	0.0381909	0.0459567	0.0524384	0.0561019	0.0586359	0.0627716	0.0683264	0.0733012	0.0764556	0.0776247	0.0772002	0.0757217	0.0734016	0.0699999	0.0657267	0.0612352	0.056582	0.0515654	0.0463041	0.0410825
GL93	closed	-69.3986	-0.388067	-0.391829	-0.381872	-0.370696	-0.369206	-0.369569	-0.361086	-0.348513	-0.344011	-0.344902	-0.336136	-0.315043	-0.29643	-0.290718	-0.288441	-0.277765	-0.263738	-0.258509	-0.259744	-0.252767	-0.234772	-0.219832	-0.212521	-0.198577	-0.168199	-0.128467	-0.0880609	-0.0415103	0.0167144	0.0776685	0.127532	0.162112	0.18935	0.215813	0.236391	0.244716	0.245652	0.249379	0.257145	0.261131	0.25968	0.259629	0.264921	0.269367	0.266636	0.261821	0.263038
GL93	control	-51.9928	-0.321048	-0.326373	-0.319864	-0.309534	-0.304495	-0.302212	-0.295497	-0.284509	-0.277466	-0.276084	-0.270592	-0.256689	-0.244404	-0.241455	-0.24097	-0.234407	-0.223695	-0.216678	-0.214301	-0.206329	-0.187733	-0.169435	-0.158004	-0.144002	-0.118818	-0.084728	-0.0475477	-0.00629992	0.0415429	0.0904771	0.130999	0.158875	0.178897	0.196703	0.209626	0.213213	0.211175	0.210978	0.213844	0.214596	0.211221	0.207914	0.207667	0.206075	0.198423	0.189168	0.185941
GZ90	open	-9.81165	0.211079	0.205124	0.199161	0.193007	0.185686	0.177153	0.167955	0.157816	0.146248	0.134431	0.123576	0.113184	0.1026	0.0923377	0.0830166	0.0741274	0.0646912	0.0541941	0.0429993	0.0315403	0.0183556	0.000845513	-0.0226307	-0.0524775	-0.0872057	-0.121699	-0.148645	-0.163832	-0.168865	-0.169033	-0.169678	-0.17377	-0.182422	-0.197169	-0.218355	-0.241848	-0.261485	-0.272458	-0.270726	-0.254562	-0.225956	-0.188619	-0.146755	-0.10399	-0.0630234	-0.0257942	0.00681919
GZ90	closed	-55.7444	-0.0477204	-0.0333141	-0.0104424	0.0132598	0.0362808	0.0584885	0.0734105	0.0739873	0.061732	0.0477778	0.0402942	0.0329066	0.0170252	-0.00280708	-0.0166177	-0.0243278	-0.0322602	-0.0395859	-0.040511	-0.034653	-0.0282799	-0.0284842	-0.0335997	-0.0365462	-0.0384171	-0.0484838	-0.0702481	-0.0908748	-0.0974444	-0.0942674	-0.0907841	-0.0852337	-0.0705804	-0.0522163	-0.0415109	-0.0376421	-0.0320511	-0.0232531	-0.0168158	-0.0147951	-0.0110637	0.00205128	0.0211472	0.0364924	0.0472367	0.0586992	0.0719957
GZ90	control	-40.8958	-0.0605063	-0.0543782	-0.0466196	-0.0417933	-0.0391975	-0.0359007	-0.0329001	-0.0349304	-0.0425477	-0.0488517	-0.0491106	-0.0483565	-0.0522102	-0.0564738	-0.0537868	-0.0449704	-0.0361979	-0.0298035	-0.0236604	-0.0168824	-0.0124962	-0.0135804	-0.0162297	-0.01345	-0.00608908	-0.00157109	-0.00343907	-0.00487009	0.00174729	0.0137088	0.0237706	0.0308787	0.0390769	0.0461146	0.0459342	0.0403019	0.035653	0.0331413	0.0289129	0.0215115	0.0159676	0.0188427	0.0270341	0.0313695	0.0311642	0.0320003	0.0359715
HG62	open	-5.24323	0.0346635	0.0333283	0.031812	0.0299152	0.027981	0.0264223	0.0253292	0.0239918	0.0213313	0.0173219	0.0127876	0.00847329	0.00499265	0.00266998	0.00158673	0.00159674	0.0022219	0.00309977	0.00417378	0.0056111	0.00735281	0.00902108	0.0102833	0.0108827	0.0105937	0.00871811	0.00515359	0.00119443	-0.00237502	-0.00565678	-0.00849776	-0.0105853	-0.0116414	-0.0115461	-0.0106238	-0.00964277	-0.00911541	-0.0089398	-0.00917537	-0.00990961	-0.0105394	-0.0102456	-0.00885282	-0.00695365	-0.00511706	-0.00341361	-0.00208881
HG62	closed	-55.149	-0.0109125	-0.0159431	-0.021359	-0.0302817	-0.0403601	-0.0455593	-0.0458605	-0.0486916	-0.0580559	-0.0672314	-0.0691354	-0.0655587	-0.0599272	-0.0534815	-0.0480248	-0.0439794	-0.0399697	-0.0342884	-0.0267188	-0.0199274	-0.0182302	-0.0225585	-0.0266195	-0.0253993	-0.0218953	-0.0220797	-0.0248843	-0.0240643	-0.0199204	-0.0171849	-0.0170917	-0.0174233	-0.016219	-0.0135288	-0.0104179	-0.00537702	0.00382401	0.0137903	0.0165877	0.0111017	0.00740829	0.0107985	0.0164547	0.0212781	0.0275291	0.0348259	0.0375838
HG62	control	-37.3965	-0.013273	-0.00870134	-0.00588287	-0.00617897	-0.00815004	-0.00806898	-0.00524522	-0.00363691	-0.00610907	-0.00891125	-0.00788704	-0.00465094	-0.000660437	0.00363739	0.006574	0.00841873	0.0107017	0.0143166	0.0192685	0.0239697	0.0253572	0.0221912	0.0180316	0.0162852	0.0155561	0.0122893	0.00765685	0.00668049	0.00952477	0.012039	0.012047	0.010086	0.00731925	0.0045827	0.0023697	0.00239745	0.00608318	0.0105199	0.00986819	0.00320727	-0.00311929	-0.005463	-0.00645422	-0.00865375	-0.0111525	-0.0129346	-0.0163442
HI03	open	-9.4307	0.0196294	0.0202234	0.0227552	0.0257523	0.0282112	0.0312916	0.0354516	0.039279	0.0415684	0.0430174	0.0448987	0.0467951	0.0476433	0.0478462	0.0484946	0.0497223	0.0506144	0.0504677	0.050026	0.0497737	0.0497891	0.0504401	0.0512492	0.0526351	0.0549304	0.0562539	0.0558827	0.0548105	0.0533281	0.0511544	0.0482547	0.0454921	0.0440821	0.0433178	0.0406933	0.035736	0.0307859	0.0274545	0.0250065	0.0221418	0.0188488	0.0162939	0.014348	0.0108389	0.00524193	-0.000763032	-0.00641805
HI03	closed	-23.8624	0.0264921	0.0241563	0.0257154	0.0271344	0.0258584	0.0238776	0.0228305	0.0215249	0.0179407	0.0133897	0.0108832	0.00978963	0.00814075	0.007107	0.00915293	0.01303	0.0153403	0.0154806	0.0158575	0.0171285	0.0175432	0.0158034	0.0128385	0.0116709	0.010615	0.00445747	-0.00534659	-0.0136164	-0.0204035	-0.0281305	-0.0359028	-0.0406008	-0.0404156	-0.0376908	-0.03631	-0.0359041	-0.0336652	-0.0294996	-0.0257833	-0.0230291	-0.0183717	-0.0105455	-0.00268629	0.0014502	0.00268047	0.00468878	0.00704386
HI03	control	-24.8027	0.0570146	0.0539141	0.0526125	0.0488721	0.042826	0.0387488	0.036864	0.0332579	0.0268834	0.0224477	0.0226452	0.0231872	0.0200558	0.016158	0.0161897	0.0181188	0.0172105	0.0138582	0.0122513	0.012809	0.0110083	0.00474402	-0.00123958	-0.00289841	-0.0039306	-0.00917094	-0.0164022	-0.0196111	-0.0191931	-0.0207731	-0.024761	-0.0250216	-0.0188196	-0.012286	-0.0117102	-0.014732	-0.0157616	-0.0152746	-0.0175306	-0.0223871	-0.0243657	-0.0211604	-0.0183923	-0.0214703	-0.0268044	-0.0277281	-0.0253634
IB13	open	-10.1849	0.125663	0.125838	0.125607	0.125131	0.124085	0.122004	0.118948	0.114866	0.109403	0.102373	0.0936464	0.0834777	0.0736926	0.0664077	0.0614745	0.0572209	0.0524826	0.0465857	0.039377	0.0314427	0.0235434	0.016082	0.00904442	0.00261598	-0.00309247	-0.0082458	-0.0127179	-0.0160672	-0.0177094	-0.0173891	-0.0152897	-0.0112793	-0.00512101	0.00220023	0.00962749	0.0177315	0.0270508	0.0367943	0.0457686	0.0536634	0.0609039	0.0673126	0.072109	0.0747775	0.0751824	0.07337	0.0695268
IB13	closed	-39.205	0.000690031	0.009775	0.0192513	0.0266365	0.0318401	0.0352317	0.0371072	0.0369641	0.0346865	0.0304021	0.0240165	0.0151234	0.00488732	-0.00289229	-0.0068463	-0.0100613	-0.0145718	-0.0191962	-0.0227495	-0.0242171	-0.0234307	-0.023295	-0.0249679	-0.0258651	-0.025314	-0.024409	-0.0230375	-0.019731	-0.014935	-0.01174	-0.0111216	-0.0107694	-0.00760912	-0.00236486	0.00223111	0.00789358	0.0165136	0.024633	0.0276575	0.0260202	0.0240502	0.0240524	0.0237722	0.0203432	0.0149612	0.00972475	0.00359752
IB13	control	-26.7823	-0.0382567	-0.0346928	-0.0296077	-0.0237231	-0.0174008	-0.0113706	-0.0059821	-0.00178421	0.00102479	0.0028638	0.00405711	0.00428128	0.00411781	0.00670399	0.0129958	0.0198385	0.0246426	0.0260747	0.0241698	0.0213817	0.0194991	0.0171083	0.0129617	0.00893903	0.00617426	0.00362451	0.000706482	-0.00164564	-0.00236737	-0.00214083	-0.00281161	-0.00496248	-0.00672379	-0.00739965	-0.00799499	-0.00768534	-0.0053142	-0.00213719	-0.00049298	-0.000438026	-2.42812e-05	0.00198931	0.00428971	0.00418961	0.00160246	-0.00171757	-0.00454871
LC63	open	-6.37609	0.082877	0.0852158	0.0878544	0.0902816	0.0925547	0.0946116	0.096056	0.0966606	0.0962421	0.094838	0.092085	0.0869801	0.0796735	0.0717068	0.0644937	0.0581506	0.0517539	0.0451577	0.0389455	0.0333531	0.0284447	0.0240151	0.0200898	0.0171278	0.0152073	0.0141149	0.0138203	0.0141334	0.0145015	0.0145915	0.0144897	0.0146221	0.0151839	0.015559	0.0150821	0.0137468	0.0117146	0.00929152	0.00723365	0.00592018	0.0050191	0.00423597	0.00366906	0.00297553	0.00152104	-0.000890532	-0.0048494
LC63	closed	-26.3211	0.046289	0.0505153	0.0543251	0.0564906	0.0569198	0.0555346	0.0531336	0.0515774	0.0513116	0.0512151	0.0490371	0.0452049	0.0423916	0.0411421	0.0408008	0.0409083	0.0406883	0.0392993	0.0369651	0.0342015	0.0309686	0.026766	0.0218487	0.017543	0.0151114	0.0153362	0.0180583	0.0223348	0.0262384	0.0278823	0.0282784	0.0309421	0.0370019	0.0441904	0.0503546	0.0552654	0.0589188	0.0612274	0.0629805	0.0640921	0.0634558	0.0605918	0.0565544	0.0511324	0.0429027	0.0319694	0.0180812
LC63	control	-10.6922	0.0208937	0.0244466	0.0281867	0.0316108	0.034993	0.0384963	0.0426497	0.0479492	0.0539557	0.059823	0.0639146	0.0650662	0.0637244	0.0607304	0.0570731	0.0536377	0.0505956	0.047251	0.0426654	0.0371723	0.0315548	0.0253807	0.0188619	0.0137706	0.0111348	0.0104603	0.010643	0.0103058	0.00827324	0.00473459	0.000873504	-0.00255096	-0.00595221	-0.0104204	-0.0159712	-0.0217885	-0.0278117	-0.0340486	-0.0394426	-0.0430417	-0.0453704	-0.0471356	-0.0474885	-0.0459722	-0.0434175	-0.0404456	-0.0382259
MA45	open	-14.6834	0.155089	0.148539	0.140855	0.131663	0.122748	0.115962	0.110786	0.105689	0.101424	0.0995375	0.0986706	0.0966095	0.0941455	0.0932824	0.0939114	0.0946194	0.0957216	0.0988606	0.103789	0.107767	0.109034	0.109735	0.112055	0.114774	0.115629	0.114833	0.114977	0.116054	0.1143	0.108592	0.102489	0.0980125	0.0937816	0.0893406	0.0868275	0.087185	0.0877219	0.0843227	0.0751982	0.0629958	0.0508989	0.038351	0.0224955	0.0032224	-0.0169264	-0.0363388	-0.0529167
MA45	closed	-97.7402	0.023215	0.0348346	0.0265013	0.00878101	0.00448368	0.0111204	0.00726976	-0.00986766	-0.0186449	-0.00998946	-0.00337016	-0.0140284	-0.0275551	-0.0248518	-0.0143877	-0.0158276	-0.0249934	-0.0213442	-0.00372616	0.00596866	-0.00331969	-0.0113707	-0.000697235	0.0136774	0.0111127	-0.000214699	0.00532532	0.0283986	0.0428065	0.0402042	0.0426842	0.0614239	0.0783302	0.0753235	0.0631965	0.0637606	0.0732356	0.0715305	0.0557995	0.0448644	0.0458855	0.0419911	0.0211597	-0.00125131	-0.00536266	-0.000668264	-0.00991093
MA45	control	-71.9078	0.0370985	0.0436892	0.0354827	0.019647	0.0130425	0.0142917	0.0076278	-0.00962979	-0.0215251	-0.0203888	-0.0205912	-0.0344061	-0.0507546	-0.054035	-0.0498022	-0.0524922	-0.0595362	-0.0569336	-0.0441017	-0.0368058	-0.0435229	-0.0497327	-0.0421977	-0.0311719	-0.032054	-0.0400768	-0.0367573	-0.0209275	-0.0115047	-0.0147993	-0.014545	-0.00182039	0.0112988	0.0117562	0.00642625	0.0103086	0.0208778	0.0238278	0.0161998	0.0116322	0.0163011	0.0185432	0.00947483	-0.000449849	0.00290409	0.0124594	0.0115508
MG07	open	-12.3563	0.0738984	0.0758622	0.0800809	0.0822346	0.0816861	0.0825706	0.0872491	0.0929193	0.0970745	0.102416	0.111446	0.120309	0.124375	0.125027	0.126601	0.128982	0.127638	0.120963	0.112718	0.106723	0.10137	0.0926396	0.0815473	0.0725708	0.0657048	0.0560799	0.0423744	0.0301997	0.023957	0.0205946	0.0158237	0.010807	0.00858351	0.00733865	0.00298719	-0.00339271	-0.00732361	-0.00778994	-0.00936009	-0.0147859	-0.0194036	-0.0192769	-0.0180457	-0.0204865	-0.0247628	-0.0261278	-0.0258736
MG07	closed	-49.348	0.0580691	0.064096	0.072938	0.0670083	0.0537548	0.0518727	0.0600512	0.0605896	0.0493759	0.0443261	0.0553801	0.0673174	0.065341	0.0588623	0.0648116	0.0771324	0.0754438	0.0594969	0.0493445	0.0525143	0.0528476	0.0389101	0.0249717	0.0272738	0.0348681	0.027573	0.0111802	0.00792305	0.019435	0.0253456	0.0181848	0.0142192	0.0250629	0.0368921	0.0317396	0.0180939	0.0167632	0.0264845	0.026801	0.0128282	0.00392296	0.0106414	0.0160433	0.00392546	-0.0134232	-0.0156632	-0.00942477
MG07	control	-39.9201	-0.0595888	-0.0473455	-0.0352087	-0.035492	-0.0405818	-0.0357694	-0.0232491	-0.0176015	-0.0201956	-0.0164754	-0.00156563	0.0111103	0.0114356	0.00894071	0.0175573	0.0308851	0.0320087	0.0225179	0.0198144	0.0291536	0.036625	0.0334057	0.0305107	0.0390744	0.0496508	0.0469079	0.0358559	0.0339812	0.0421382	0.0447964	0.0378585	0.0343259	0.0418125	0.0485281	0.0417164	0.0302487	0.029694	0.0360897	0.0330977	0.0202635	0.0145217	0.0214737	0.0258882	0.0168261	0.00543713	0.00597475	0.011383
MM08	open	-7.83793	0.143201	0.135932	0.127484	0.117118	0.103294	0.0872957	0.0738283	0.0663271	0.0638851	0.064113	0.0660547	0.0693669	0.0732999	0.0766719	0.0789756	0.0810233	0.0828756	0.0822835	0.0772867	0.0689898	0.0597802	0.0500407	0.0378026	0.0214625	0.000983319	-0.0227398	-0.0458072	-0.0613724	-0.0655955	-0.0607054	-0.0519953	-0.043643	-0.0368191	-0.0317416	-0.0301531	-0.0341365	-0.0438789	-0.0572446	-0.0707229	-0.081671	-0.0889081	-0.0915315	-0.0890422	-0.0817522	-0.0708005	-0.0573589	-0.0425188
MM08	closed	-75.7855	-0.0105004	-0.0157675	-0.00372543	0.00893341	0.00130837	-0.0154995	-0.0145377	0.00166755	0.00479907	-0.0113981	-0.0211072	-0.0117384	-0.00282935	-0.012302	-0.024695	-0.0143846	0.0096867	0.0178858	0.00957223	0.0143578	0.0399056	0.0578261	0.0498125	0.0345668	0.0357649	0.0427643	0.0305448	0.00612467	-0.000694573	0.0120972	0.0147671	-0.00514373	-0.021911	-0.0144023	-0.00166015	-0.0101366	-0.0286972	-0.0282077	-0.0125547	-0.0118934	-0.0312901	-0.0431173	-0.032418	-0.0204204	-0.0285995	-0.0410494	-0.0329464
MM08	control	-63.592	-0.0290483	-0.0345577	-0.0256637	-0.0151604	-0.0207948	-0.0345008	-0.0334012	-0.0181003	-0.0133287	-0.026351	-0.0350996	-0.0279722	-0.0207499	-0.0283634	-0.0391535	-0.0319199	-0.0125227	-0.00546898	-0.0130644	-0.0110038	0.0096158	0.0269939	0.024786	0.0171019	0.0235815	0.0352136	0.029177	0.00866515	-0.00071569	0.00677175	0.00819156	-0.00808699	-0.0212046	-0.0126375	0.00239791	0.000578288	-0.0106873	-0.00679397	0.0101624	0.0148752	0.00288989	-0.0027064	0.00945945	0.0212696	0.0154952	0.00492401	0.0102454
MT26	open	-18.1562	0.090592	0.0913829	0.0875231	0.0837358	0.0837956	0.0838375	0.0787009	0.0691972	0.0607873	0.0555609	0.0491532	0.0391097	0.029709	0.02436	0.02075	0.0145647	0.00477312	-0.00386115	-0.00769021	-0.0104585	-0.0160042	-0.0226907	-0.0267505	-0.0284834	-0.0321733	-0.0383907	-0.0435786	-0.0468854	-0.0515708	-0.0588641	-0.0643849	-0.064003	-0.0598213	-0.0547	-0.0461224	-0.0299735	-0.00954938	0.00574703	0.0135225	0.0205283	0.0312572	0.0404616	0.0417865	0.0385198	0.0375264	0.0384011	0.0368285
MT26	closed	-78.0852	0.11734	0.108534	0.0759155	0.0409395	0.0248761	0.0169784	-0.00425648	-0.033289	-0.0441596	-0.0337442	-0.0305574	-0.0481892	-0.0647231	-0.0606187	-0.050179	-0.0554977	-0.0663076	-0.0560734	-0.0278186	-0.0132046	-0.0207855	-0.0234592	-0.00509403	0.0120246	0.00388592	-0.0133869	-0.0102224	0.00738578	0.00980887	-0.00486652	-0.00783024	0.0116299	0.025782	0.0145974	-0.000523867	0.00715558	0.0252482	0.02247	0.00243683	-0.00374652	0.0104711	0.0156425	-0.00567873	-0.027681	-0.0226078	-0.00651662	-0.00901128
MT26	control	-53.933	0.0687982	0.0793156	0.0743885	0.0684923	0.0767685	0.0902478	0.0907851	0.0804255	0.076364	0.0816214	0.0795861	0.0624959	0.0464083	0.0461744	0.0512308	0.0437742	0.0293316	0.0274071	0.0380297	0.0396086	0.025231	0.0137094	0.0185554	0.0262525	0.0188767	0.00583778	0.00705381	0.0180616	0.017008	0.000282583	-0.0113469	-0.00659314	-0.0023206	-0.0135822	-0.027378	-0.0243745	-0.0119927	-0.0128044	-0.026125	-0.0302396	-0.0188573	-0.0128095	-0.0262637	-0.0421315	-0.0401561	-0.0307453	-0.0356067
NBB20	open	-8.10014	0.231104	0.216936	0.201867	0.185834	0.167079	0.143452	0.113577	0.0757849	0.0284209	-0.0271844	-0.0851789	-0.137989	-0.180527	-0.211214	-0.230728	-0.240635	-0.242687	-0.239277	-0.232976	-0.224843	-0.214584	-0.2022	-0.18866	-0.174617	-0.159578	-0.143491	-0.126662	-0.108716	-0.0895465	-0.0694157	-0.0485051	-0.027641	-0.00797685	0.0104057	0.0280746	0.0449998	0.0607564	0.0747044	0.0862526	0.0958684	0.104603	0.113025	0.121315	0.129137	0.135539	0.140059	0.143025
NBB20	closed	-65.1338	0.271918	0.256627	0.246353	0.240315	0.231037	0.214231	0.192905	0.169343	0.139576	0.103118	0.0660856	0.0331714	0.00379674	-0.0252868	-0.0546114	-0.0797551	-0.098734	-0.11816	-0.144595	-0.17107	-0.184284	-0.181016	-0.16812	-0.152988	-0.137037	-0.120839	-0.108006	-0.100751	-0.0957753	-0.0879266	-0.0769162	-0.0668584	-0.0587575	-0.0481673	-0.0348941	-0.0237362	-0.0178653	-0.0159477	-0.0140716	-0.0113393	-0.00964381	-0.00921564	-0.00661636	-0.000176526	0.00631354	0.0104614	0.0139332
NBB20	control	-50.4434	0.0497723	0.0501419	0.0554675	0.0650243	0.0727872	0.0756063	0.0754546	0.0744528	0.070972	0.0639255	0.0559425	0.0503874	0.0473892	0.044106	0.0393697	0.035338	0.033164	0.0288927	0.0178397	0.0034336	-0.00685096	-0.0107605	-0.0113677	-0.0128093	-0.0157349	-0.019303	-0.0244617	-0.0321944	-0.040345	-0.04511	-0.0454956	-0.0443836	-0.0433418	-0.0393193	-0.0323192	-0.0264571	-0.0237384	-0.0225273	-0.0203727	-0.0173467	-0.0146109	-0.0115154	-0.00530518	0.00413458	0.0128342	0.0189397	0.0236598
NM37	open	-10.9234	0.0574652	0.0592212	0.0614419	0.064334	0.0674617	0.0700804	0.0719102	0.0730145	0.0738857	0.0747867	0.0752558	0.0750417	0.0745708	0.0739848	0.0725268	0.0694569	0.0644791	0.0585398	0.0534456	0.0491881	0.0451211	0.042016	0.0400263	0.0378107	0.0344974	0.0305702	0.0275162	0.026629	0.0281242	0.0309291	0.0335978	0.036004	0.0379329	0.0389649	0.0394542	0.039558	0.039159	0.0377268	0.0349174	0.0315603	0.0286055	0.0255274	0.0214895	0.0171573	0.0132318	0.00864268	0.0020338
NM37	closed	-100.034	0.0498393	0.0473071	0.0393536	0.0327111	0.0333919	0.0369933	0.0352629	0.0302902	0.0314313	0.0397371	0.0448485	0.0409261	0.0355915	0.0360959	0.0353697	0.0247988	0.0104122	0.00446529	0.00883537	0.0119272	0.00828624	0.0083697	0.0189108	0.0292456	0.0302671	0.0292015	0.0349781	0.0442894	0.0467616	0.0408678	0.0368942	0.0391729	0.0367956	0.0239206	0.0115635	0.00895115	0.00812852	-0.00045235	-0.0107842	-0.0116818	-0.00343288	-0.000407931	-0.00948927	-0.018258	-0.0185037	-0.0203897	-0.0319786
NM37	control	-55.3132	-0.0460336	-0.042007	-0.0404475	-0.0386393	-0.0339817	-0.0283487	-0.0261053	-0.0277038	-0.0293515	-0.0298096	-0.0325178	-0.0396542	-0.0470282	-0.0497737	-0.0507004	-0.0548658	-0.0618199	-0.0663964	-0.065301	-0.0631627	-0.0638784	-0.0633507	-0.0586445	-0.0545063	-0.0551649	-0.0579905	-0.0579759	-0.0534464	-0.0477047	-0.0435004	-0.0374655	-0.0269267	-0.0169171	-0.0102784	-0.00196378	0.0108764	0.0238389	0.0321894	0.0367287	0.0418609	0.0494466	0.0540505	0.0517442	0.0484949	0.0484799	0.0469045	0.0408866
NR85	open	-9.29136	0.0197838	0.0180313	0.0166543	0.0157974	0.0152305	0.0145911	0.013517	0.0114747	0.00802196	0.00438705	0.002268	0.00156629	0.001619	0.00215331	0.00331736	0.00526979	0.00741853	0.00902187	0.00951936	0.00890393	0.00812092	0.00775062	0.00761483	0.00750382	0.00698721	0.00559265	0.0031122	-0.000350432	-0.00450912	-0.00867146	-0.0118938	-0.0139946	-0.0157209	-0.017692	-0.0192982	-0.0196766	-0.0189413	-0.0171906	-0.0141366	-0.0102029	-0.00583406	-0.00123906	0.0035322	0.00875059	0.0133579	0.0159132	0.0165325
NR85	closed	-54.853	-0.0272032	-0.023767	-0.0210213	-0.0164365	-0.0118465	-0.00885208	-0.00702193	-0.00632852	-0.00848254	-0.0108816	-0.0109666	-0.00957914	-0.00611414	-0.00232283	-0.00119956	-0.00158572	-0.000218383	0.00363841	0.00582371	0.00320203	0.000438723	0.00190734	0.00532262	0.00635421	0.00288797	-0.00361009	-0.0107119	-0.0179753	-0.0252589	-0.0296133	-0.0283034	-0.0234614	-0.0211242	-0.0222413	-0.0206476	-0.0143464	-0.00908138	-0.00800548	-0.00717682	-0.00358137	0.00248016	0.00859376	0.0145226	0.0229326	0.0309122	0.032355	0.0280963
NR85	control	-40.2021	-0.00375341	-0.00184722	0.000725398	0.00460204	0.00855843	0.011152	0.0118187	0.0104978	0.00665054	0.00265086	0.000145607	-0.00204457	-0.00289194	-0.00205133	-0.00124796	-0.000689531	0.000734647	0.00214841	0.000578122	-0.00468221	-0.00951251	-0.010073	-0.00724325	-0.00440582	-0.00436234	-0.00672861	-0.00932361	-0.0118179	-0.0149579	-0.0172317	-0.0158442	-0.0110088	-0.00657404	-0.00374646	0.000893016	0.00861911	0.0157736	0.0194175	0.020514	0.0197513	0.0175687	0.0141904	0.0108003	0.0105579	0.0113647	0.00787031	0.00062425
NZ05	open	-9.11341	0.0192221	0.0151894	0.0110206	0.00725537	0.00436225	0.002795	0.00265971	0.00346277	0.00441123	0.0050586	0.00540688	0.00550329	0.00545018	0.00503817	0.00339748	0.000380984	-0.00296856	-0.0059318	-0.00853223	-0.0110463	-0.0136594	-0.0162308	-0.0185915	-0.0208329	-0.0230358	-0.0247809	-0.0250165	-0.0233431	-0.0209575	-0.0186909	-0.0161972	-0.0136298	-0.0113275	-0.00911497	-0.00657351	-0.00322786	0.000773463	0.00497669	0.00937952	0.0139339	0.0179394	0.0206763	0.0222004	0.0230635	0.0238243	0.0245739	0.0249761
NZ05	closed	-102.463	0.0133959	0.00708509	-0.00544684	-0.0249907	-0.0402762	-0.0459299	-0.0508243	-0.061847	-0.0716046	-0.0727403	-0.0720024	-0.0776068	-0.0841271	-0.0816386	-0.072999	-0.0694949	-0.0732959	-0.073048	-0.0604218	-0.044417	-0.0369557	-0.033337	-0.0259696	-0.019756	-0.0215183	-0.0308319	-0.0384808	-0.039264	-0.0419775	-0.0510648	-0.0568052	-0.0537032	-0.0481321	-0.0449821	-0.0402608	-0.0276739	-0.0104576	0.00221134	0.00955187	0.0205714	0.0384852	0.0544879	0.0620995	0.0666028	0.0769007	0.088907	0.091388
NZ05	control	-67.7885	-0.0474202	-0.0512449	-0.0567577	-0.0659637	-0.0727258	-0.0735226	-0.0736254	-0.0772603	-0.0793274	-0.0742883	-0.0657572	-0.0602234	-0.0574044	-0.0520701	-0.0440548	-0.0389921	-0.03799	-0.034017	-0.0231444	-0.01238	-0.00923404	-0.0106812	-0.0112272	-0.0120253	-0.0170339	-0.0267105	-0.033866	-0.0341362	-0.0343817	-0.0382243	-0.0390159	-0.0330885	-0.0253771	-0.021236	-0.0195447	-0.0142067	-0.00524005	0.00065801	0.00267863	0.00744844	0.0168292	0.0249788	0.0279673	0.0290719	0.0346696	0.0429699	0.047322
OBB	open	-6.40037	-0.0339511	-0.0324151	-0.0301151	-0.0262476	-0.0219984	-0.0189808	-0.0175104	-0.0164816	-0.0155395	-0.0155104	-0.0165788	-0.0174156	-0.0169974	-0.0165727	-0.0175271	-0.0189217	-0.0197968	-0.0212628	-0.0244672	-0.0285652	-0.0320779	-0.0347589	-0.0370634	-0.0391923	-0.040429	-0.03989	-0.0384307	-0.037657	-0.0372889	-0.0355174	-0.0317047	-0.0271615	-0.0228871	-0.0184614	-0.0135092	-0.00842512	-0.00396968	0.000202969	0.00552472	0.0121824	0.0192353	0.0266183	0.0346269	0.0426583	0.0503327	0.0578221	0.0647996
OBB	closed	-43.1474	-0.0106044	-0.0204937	-0.0214093	-0.00945878	0.000408118	-0.00152801	-0.00498188	0.0034277	0.0169651	0.0204494	0.0170071	0.021723	0.0365464	0.047782	0.0472586	0.0468575	0.0561472	0.0632953	0.0560544	0.0426662	0.0391028	0.0441247	0.0432763	0.0319536	0.0218884	0.0213499	0.0208928	0.00971154	-0.0040284	-0.00520691	0.00196823	0.00124771	-0.00807922	-0.011591	-0.00565403	-0.0015139	-0.00641849	-0.011081	-0.00232234	0.0132735	0.019667	0.0180694	0.022652	0.0346817	0.0401924	0.0332628	0.0245693
OBB	control	-44.3615	0.0322053	0.0255069	0.0268878	0.0393553	0.0493319	0.0460323	0.0375928	0.0381463	0.0421156	0.0341891	0.0169249	0.00611372	0.00602523	0.00377818	-0.00880693	-0.0205555	-0.0222708	-0.0226709	-0.0321411	-0.0449609	-0.0481819	-0.043982	-0.0451904	-0.0542759	-0.0598872	-0.0546	-0.0470581	-0.0488437	-0.0547146	-0.0509953	-0.0398733	-0.0357765	-0.0410456	-0.0428536	-0.0369012	-0.0328821	-0.0373577	-0.0429157	-0.0376684	-0.0262348	-0.0225115	-0.0243912	-0.0183991	-0.00338812	0.00932271	0.0145641	0.0189465
OK15	open	-11.0941	0.14829	0.161436	0.171447	0.178602	0.185567	0.192349	0.195193	0.192261	0.18672	0.182176	0.178269	0.171588	0.161671	0.15182	0.142198	0.130851	0.119458	0.111003	0.105353	0.0997262	0.092428	0.0860927	0.0843107	0.086784	0.090715	0.0946847	0.100013	0.107587	0.114877	0.119419	0.122896	0.127921	0.132286	0.131455	0.126116	0.120483	0.114521	0.103965	0.0877505	0.0688335	0.0483887	0.0251552	-0.00115029	-0.0287729	-0.0555817	-0.0809363	-0.106486
OK15	closed	-33.3215	0.36218	0.367257	0.360624	0.347197	0.340591	0.337846	0.323696	0.295976	0.268881	0.249164	0.225878	0.189971	0.153267	0.131137	0.116297	0.0929463	0.0628726	0.0405333	0.029574	0.0160882	-0.00789072	-0.0297776	-0.0382455	-0.0404921	-0.0496378	-0.0650119	-0.0741894	-0.0748334	-0.0804653	-0.097692	-0.112231	-0.111843	-0.107433	-0.114378	-0.127309	-0.131214	-0.128065	-0.135479	-0.158385	-0.179133	-0.184146	-0.183292	-0.188766	-0.188916	-0.166641	-0.129377	-0.0992079
OK15	control	-41.3007	0.0411546	0.0494061	0.0441389	0.0332937	0.0349824	0.0459122	0.0464229	0.0316233	0.0192176	0.0208595	0.0239214	0.0121622	-0.00500873	-0.0083493	-0.00368077	-0.00952899	-0.0240559	-0.0281419	-0.016848	-0.00879613	-0.015605	-0.0226246	-0.0144095	0.00085603	0.00482068	-0.0021888	-0.00323626	0.00555866	0.00799476	-0.00351842	-0.0112665	-0.00215143	0.00906834	0.00519513	-0.0061993	-0.00547048	0.00785032	0.0125825	0.00176987	-0.00516975	0.00350069	0.0134766	0.00899665	-0.00135598	0.000912386	0.0126581	0.0124098
RA06	open	-8.34848	0.0253102	0.0240226	0.0210783	0.0164747	0.0106016	0.00332076	-0.00412934	-0.0085902	-0.00855871	-0.00499907	-5.15302e-05	0.00485726	0.00961204	0.0141666	0.018521	0.0228748	0.0270313	0.0307453	0.0339414	0.0366904	0.0388597	0.0396993	0.0390552	0.0373822	0.03512	0.0325689	0.0299515	0.0273061	0.0247115	0.0229011	0.0218284	0.0206139	0.0194139	0.0191184	0.020027	0.0218148	0.0236976	0.0252386	0.0267706	0.0283057	0.0293107	0.0294863	0.0292271	0.0290844	0.0293683	0.0300549	0.0307947
RA06	closed	-63.5788	0.107838	0.107745	0.108507	0.108553	0.104203	0.0965257	0.0907105	0.0894015	0.0904985	0.0910814	0.0893005	0.0866006	0.0836375	0.0793098	0.0746878	0.0724089	0.071155	0.0673264	0.0592306	0.049386	0.0421481	0.0368508	0.0316966	0.0263959	0.0225533	0.0192727	0.0134903	0.00694613	0.00186074	-0.00257675	-0.0096825	-0.0217417	-0.0351143	-0.0449146	-0.0507287	-0.0554135	-0.0625139	-0.070693	-0.0772647	-0.0832441	-0.0894975	-0.0940307	-0.0932498	-0.0878471	-0.0824863	-0.0790647	-0.0750404
RA06	control	-54.9386	0.176801	0.174632	0.172626	0.167776	0.159057	0.149898	0.143607	0.140855	0.14052	0.140135	0.136259	0.129178	0.120668	0.111489	0.10198	0.0929197	0.0842767	0.0744474	0.0624429	0.049849	0.0391579	0.0297409	0.0199666	0.00999176	0.00214586	-0.00428538	-0.0112807	-0.0169911	-0.0209762	-0.0255837	-0.0339379	-0.0468047	-0.0600013	-0.0696341	-0.0756645	-0.0802286	-0.0867948	-0.0947077	-0.101472	-0.108502	-0.116396	-0.122712	-0.124593	-0.121938	-0.117459	-0.112368	-0.105906
RF42	open	-3.44677	0.0116898	0.0108794	0.00996626	0.00911449	0.00884538	0.00946871	0.0108588	0.0130013	0.016058	0.0197759	0.023427	0.0262208	0.0278796	0.0284413	0.0274827	0.0247012	0.0205739	0.0157269	0.0105278	0.00530888	0.000293425	-0.00456142	-0.00920253	-0.0134623	-0.0172559	-0.0206533	-0.0237562	-0.0262686	-0.0283823	-0.0311778	-0.0355026	-0.0414405	-0.047495	-0.0511291	-0.0512853	-0.0485667	-0.0440152	-0.0384107	-0.0319829	-0.0249697	-0.0177678	-0.0105638	-0.00333895	0.00394198	0.0110634	0.017435	0.0227246
RF42	closed	-78.0417	0.0362085	0.0287072	0.0196648	0.0128394	0.0159116	0.028082	0.0398066	0.0466948	0.0543408	0.0643894	0.0686849	0.062273	0.0513898	0.0438138	0.0359487	0.0205824	0.000303782	-0.0166917	-0.0267198	-0.0313187	-0.032399	-0.0318819	-0.0304566	-0.0291603	-0.0292945	-0.0282255	-0.022497	-0.0157181	-0.0171356	-0.0283293	-0.0412969	-0.050167	-0.0574081	-0.0650742	-0.0666833	-0.059214	-0.0504177	-0.0452329	-0.0394256	-0.0286913	-0.0152058	-0.0039805	0.00353352	0.00866432	0.0127895	0.0168543	0.020824
RF42	control	-44.0976	-0.0378097	-0.0404748	-0.0416352	-0.0419563	-0.0391885	-0.0326649	-0.0255861	-0.0201385	-0.0150605	-0.0104488	-0.00953766	-0.0137425	-0.0195201	-0.0225683	-0.0241489	-0.0271496	-0.030309	-0.0305688	-0.0269254	-0.0212629	-0.0165333	-0.0151198	-0.016243	-0.0176192	-0.0187014	-0.0189476	-0.0167487	-0.011578	-0.00707323	-0.00671831	-0.00765319	-0.00531726	0.000131709	0.00690786	0.0158771	0.0268403	0.0357409	0.0404863	0.0442604	0.049329	0.0537276	0.0547845	0.0516601	0.0454805	0.0383598	0.0319572	0.0272998
RL69	open	-10.6407	0.0731145	0.0708894	0.0685499	0.0656909	0.062602	0.0600188	0.0577718	0.0543873	0.0492982	0.0436506	0.0383203	0.0332558	0.0285374	0.0249714	0.022921	0.0220452	0.0222424	0.0231361	0.0238196	0.0242158	0.0245809	0.0243889	0.0236807	0.0232958	0.0229582	0.0208643	0.0158578	0.00850111	-0.000585876	-0.0127133	-0.0297113	-0.0517379	-0.0767056	-0.100146	-0.117534	-0.126754	-0.127841	-0.121569	-0.109806	-0.0956321	-0.0814189	-0.0674394	-0.0528947	-0.0379986	-0.0238574	-0.0109827	0.000512698
RL69	closed	-77.2535	0.178539	0.186816	0.20139	0.210493	0.210245	0.210698	0.218872	0.224284	0.216075	0.201031	0.19105	0.186931	0.177736	0.15972	0.144195	0.135727	0.122477	0.096169	0.06386	0.0382542	0.0194776	-0.00304611	-0.0266676	-0.0380091	-0.0359964	-0.0346134	-0.041121	-0.0465564	-0.0416772	-0.0338316	-0.0363499	-0.0445959	-0.0445467	-0.036692	-0.0339778	-0.0396833	-0.0452283	-0.0459174	-0.0507508	-0.0690746	-0.0914126	-0.102976	-0.104192	-0.107517	-0.116141	-0.119096	-0.112498
RL69	control	-56.2947	0.0212486	0.0305634	0.0433772	0.0522989	0.0538052	0.0534134	0.0562406	0.0569345	0.0478598	0.0325549	0.0201943	0.0133116	0.0049856	-0.00836007	-0.0185503	-0.0198255	-0.0188999	-0.0230347	-0.0298188	-0.0315153	-0.0287312	-0.0310905	-0.0391696	-0.0422577	-0.0357635	-0.028589	-0.0277655	-0.028257	-0.0227951	-0.0142206	-0.0115001	-0.01369	-0.0102988	0.000662008	0.00850535	0.00853524	0.00755487	0.0111029	0.0136998	0.00730128	-0.00390179	-0.0101925	-0.0102316	-0.0121536	-0.0195252	-0.0243177	-0.0214325
SG13	open	-9.90716	0.128124	0.130661	0.13102	0.128739	0.122818	0.113265	0.10159	0.0884865	0.0729107	0.0537135	0.0311864	0.00618858	-0.0215997	-0.0525193	-0.0848207	-0.115576	-0.142448	-0.164166	-0.180987	-0.192746	-0.197309	-0.192734	-0.178539	-0.156499	-0.131011	-0.106123	-0.0830441	-0.0602508	-0.0356125	-0.00916724	0.0169511	0.0410608	0.0633673	0.0837848	0.100219	0.111216	0.118272	0.12292	0.124132	0.120737	0.113759	0.105336	0.0966568	0.0875206	0.0777196	0.068869	0.0625106
SG13	closed	-79.5168	0.00552548	-0.0114245	-0.0205059	-0.0293096	-0.0474581	-0.0674683	-0.0749436	-0.0747904	-0.081011	-0.0913403	-0.0926113	-0.0821471	-0.0714252	-0.0671099	-0.0600472	-0.0434388	-0.0288637	-0.0293253	-0.0392739	-0.0453377	-0.0446247	-0.0430158	-0.0427224	-0.035222	-0.014228	0.00988291	0.0221126	0.0279478	0.043308	0.0654814	0.0808199	0.0853743	0.0894625	0.100416	0.105274	0.0909468	0.0706737	0.0623173	0.0586733	0.044768	0.023482	0.010594	0.0126458	0.0187846	0.0174254	0.0149079	0.0218274
SG13	control	-56.7431	0.0499237	0.0337765	0.0251715	0.0193264	0.00981683	0.000909544	0.000679222	0.00580814	0.00709431	0.00497315	0.00694817	0.0147121	0.0217206	0.0233659	0.0242388	0.0302293	0.0364642	0.0339191	0.0255831	0.0208972	0.0204918	0.0179698	0.0110562	0.00609983	0.00838515	0.0131395	0.0121784	0.0087663	0.0127421	0.0229064	0.0304527	0.0314175	0.0318447	0.0368019	0.0375899	0.0255134	0.010681	0.00734675	0.0114173	0.0103941	0.00265416	-0.00273226	-0.00122221	-0.000161155	-0.00718325	-0.0163039	-0.0184365
TA10	open	-23.2572	0.0228215	0.0338999	0.049292	0.0669341	0.0874203	0.109702	0.13104	0.149184	0.164341	0.178152	0.189525	0.19631	0.19948	0.201442	0.201508	0.19758	0.190734	0.181985	0.169809	0.15329	0.13501	0.119915	0.110262	0.104733	0.101892	0.101561	0.101925	0.100014	0.0958819	0.092428	0.0918184	0.0931005	0.0936799	0.0936206	0.0971692	0.105866	0.11397	0.116633	0.116544	0.117391	0.116334	0.107441	0.0902382	0.0708553	0.0520343	0.0281845	-0.000656428
TA10	closed	-49.0945	-0.00766616	-0.0020091	-1.41244e-05	-0.00175351	-0.00120691	0.00185203	0.00267538	-0.00145945	-0.00654352	-0.00747018	-0.00818815	-0.0145941	-0.0229964	-0.0261994	-0.0261663	-0.0293784	-0.0328911	-0.0288539	-0.0183504	-0.00962765	-0.00572496	-0.00168685	0.00480111	0.00803533	0.00454792	0.00128281	0.0043119	0.00755741	0.0046204	0.000302191	0.000473228	0.00236698	-0.00123568	-0.00974229	-0.011482	-0.00363187	0.00175127	-0.00139507	-0.0034283	0.00534432	0.0172652	0.019618	0.0175349	0.0242724	0.0370655	0.0411801	0.0338084
TA10	control	-45.2752	-0.053823	-0.0476793	-0.0445111	-0.0441551	-0.0401862	-0.0335264	-0.0299002	-0.0318874	-0.0345116	-0.0318109	-0.0274573	-0.0273589	-0.0289283	-0.0262515	-0.0214857	-0.0208613	-0.0222613	-0.0187252	-0.0102797	-0.00392285	-0.00252533	-0.000616733	0.00415935	0.00551585	0.000145144	-0.00447226	-0.000869345	0.00588292	0.00772792	0.00714713	0.0101124	0.014622	0.0130426	0.00543873	0.00365368	0.0121403	0.0194018	0.0170831	0.0132609	0.0179894	0.0248541	0.022265	0.0141857	0.013349	0.0194473	0.019245	0.00981156
TL57	open	-21.637	0.0750016	0.0750037	0.0750824	0.0760713	0.0759873	0.0745034	0.0752751	0.0797609	0.0844049	0.0862476	0.0869377	0.0898405	0.0950693	0.0992182	0.100868	0.102853	0.106676	0.109127	0.107362	0.10318	0.100156	0.0990107	0.0970533	0.0929528	0.0895114	0.0886478	0.0878606	0.0852822	0.0828381	0.0820858	0.081311	0.0782801	0.0734573	0.0697799	0.0682557	0.0651155	0.0577168	0.0483025	0.0396051	0.0306472	0.0194671	0.00778346	-0.00122045	-0.00762126	-0.015143	-0.0254181	-0.0351347
TL57	closed	-88.3959	0.0693097	0.0644848	0.073378	0.0868043	0.0858075	0.0719418	0.0660206	0.0732123	0.0753785	0.0639286	0.0551617	0.0621613	0.0733809	0.0709764	0.059909	0.0599246	0.0730142	0.0802878	0.074234	0.0712855	0.0826253	0.0965441	0.0979758	0.0926842	0.0981592	0.114303	0.12194	0.115538	0.111767	0.117838	0.119245	0.104044	0.0836092	0.0752295	0.0735902	0.0609487	0.0369866	0.0191752	0.0155657	0.0104155	-0.00905841	-0.0279614	-0.0305517	-0.0265184	-0.0339291	-0.0521491	-0.0638503
TL57	control	-70.5866	-0.0199842	-0.0265777	-0.0237909	-0.0178637	-0.0221901	-0.0354489	-0.0409407	-0.0342643	-0.0306042	-0.0373036	-0.04178	-0.0339026	-0.0222108	-0.0206585	-0.0259319	-0.0228186	-0.00957541	-0.00112485	-0.00422769	-0.00621005	0.00228333	0.0123134	0.0122431	0.00680023	0.00990689	0.0222299	0.0290977	0.0258956	0.0261142	0.0353718	0.0417294	0.0364535	0.028279	0.0296943	0.037145	0.0367149	0.0260499	0.0177393	0.0194875	0.0203767	0.00994078	-0.000982599	0.000247476	0.00731511	0.00664186	-0.0016709	-0.00420451
VZ48	open	-25.3861	0.225755	0.198954	0.16401	0.121685	0.0699387	0.00376165	-0.0702656	-0.133001	-0.17489	-0.199057	-0.210222	-0.211648	-0.202982	-0.185128	-0.164636	-0.146095	-0.127175	-0.10451	-0.0792032	-0.0565191	-0.0391681	-0.0227793	-0.00441232	0.0127225	0.0265213	0.0402527	0.058276	0.0802918	0.103238	0.125271	0.146816	0.168923	0.189029	0.203176	0.212485	0.219797	0.225162	0.227301	0.224813	0.218241	0.208919	0.197371	0.182046	0.161643	0.139084	0.116758	0.0942942
VZ48	closed	-51.6882	-0.00353308	-0.00512347	-0.00952863	-0.00994897	-0.00576748	-0.00427458	-0.0073714	-0.00956055	-0.00753944	-0.00492136	-0.00519161	-0.0062833	-0.00275094	0.00471829	0.00779553	0.00596721	0.00829103	0.0162573	0.0230139	0.0237707	0.0209606	0.0222663	0.0267532	0.0262203	0.0186893	0.0105313	0.00735951	0.00582425	0.00168182	-0.00254816	-0.0027109	0.00116359	0.0034896	0.00175903	0.00197442	0.00558803	0.00720826	0.00453222	0.000970224	0.000653461	0.00139981	0.00101682	0.000869685	0.00260051	0.00647645	0.00736576	0.00320167
VZ48	control	-48.6611	-0.0150019	-0.0155829	-0.0172596	-0.0133024	-0.0045656	0.000910976	0.000833646	0.000814751	0.00449357	0.00737482	0.0048751	-0.00171616	-0.00732663	-0.0115065	-0.0209833	-0.0371286	-0.0521126	-0.0629288	-0.07456	-0.0910982	-0.109512	-0.121339	-0.125585	-0.128829	-0.134779	-0.139726	-0.138733	-0.1346	-0.130954	-0.125628	-0.114566	-0.0970434	-0.0789646	-0.0643731	-0.0487536	-0.0313641	-0.0167215	-0.00635577	0.00247557	0.0139421	0.0267332	0.0380469	0.0473307	0.0562806	0.0666891	0.0744871	0.0772866
YG31	open	-12.0379	-0.106274	-0.108373	-0.10931	-0.106738	-0.102239	-0.0984898	-0.0957197	-0.0919669	-0.0868099	-0.0822634	-0.0790418	-0.0747162	-0.0674178	-0.059244	-0.0530783	-0.0480695	-0.0423586	-0.0366898	-0.0326355	-0.0293908	-0.0241518	-0.01609	-0.00692254	0.00173489	0.00974603	0.0173332	0.0229049	0.0246581	0.0243243	0.0256702	0.0299169	0.0349385	0.0389145	0.043251	0.0491923	0.055222	0.0599091	0.0642306	0.0696697	0.0756275	0.0799835	0.0817631	0.0829158	0.0846855	0.0850481	0.0829803	0.0802124
YG31	closed	-43.0917	-0.00862678	-0.00907574	-0.00902275	-0.00341241	0.00331027	0.0041864	0.00247179	0.00605086	0.0125567	0.0138296	0.0094852	0.00758782	0.0125004	0.0166852	0.0140826	0.0126042	0.0195821	0.0289207	0.0316104	0.0302414	0.0337145	0.0411669	0.0432309	0.037852	0.034882	0.0401319	0.0458442	0.0439244	0.0374507	0.0344674	0.0359385	0.0339274	0.0256739	0.019529	0.0200778	0.0210649	0.0162795	0.0102121	0.0108344	0.0154113	0.0142262	0.00639443	0.00142071	0.00259286	0.00103803	-0.00736571	-0.013956
YG31	control	-49.5471	0.0349768	0.0197025	0.00659364	0.000939209	-0.00454578	-0.0175438	-0.0325689	-0.0397893	-0.0411807	-0.0469372	-0.0594271	-0.0693743	-0.0705879	-0.0714136	-0.0795724	-0.0865942	-0.082959	-0.0752572	-0.0755041	-0.0805445	-0.0780465	-0.0685949	-0.0650187	-0.0710306	-0.0735254	-0.063835	-0.0515686	-0.0470798	-0.0466757	-0.0409304	-0.0294685	-0.0231087	-0.0252425	-0.024834	-0.0160117	-0.00619911	-0.00257185	-0.000435545	0.00922168	0.0230963	0.0283986	0.0238373	0.0229432	0.0316244	0.038341	0.0355736	0.0334668
YL09	open	-10.1808	0.0378608	0.0446895	0.0504453	0.0564729	0.0619733	0.065172	0.0659565	0.0641427	0.0587012	0.0497465	0.0384592	0.0264124	0.0140229	0.00120457	-0.0111961	-0.0231425	-0.0351994	-0.0469976	-0.0581055	-0.068813	-0.0795962	-0.0898872	-0.0986701	-0.105644	-0.110394	-0.112905	-0.113443	-0.111947	-0.1086	-0.103532	-0.0967481	-0.0879541	-0.0767998	-0.0640352	-0.0512862	-0.0398729	-0.0302659	-0.0221487	-0.0149752	-0.00818905	-0.000316307	0.0104096	0.0239722	0.0387837	0.053464	0.0675348	0.0809101
YL09	closed	-99.9128	-0.102539	-0.0931543	-0.075935	-0.053544	-0.0358735	-0.0262189	-0.0205005	-0.0192056	-0.0234532	-0.0296211	-0.0313406	-0.025746	-0.0196148	-0.0197992	-0.0254452	-0.0323732	-0.041929	-0.0576745	-0.0783466	-0.09679	-0.106727	-0.111165	-0.113826	-0.112705	-0.106218	-0.0970639	-0.0882463	-0.078961	-0.0626852	-0.0362407	-0.00691678	0.0163142	0.0324233	0.0491468	0.0657607	0.0712017	0.0652761	0.0586426	0.0554085	0.0493413	0.0390986	0.034793	0.0443708	0.0630538	0.0819357	0.102033	0.12962
YL09	control	-64.0062	-0.0307862	-0.03137	-0.0284442	-0.0219507	-0.0171167	-0.0141481	-0.0101624	-0.00852004	-0.0133514	-0.0225365	-0.0293996	-0.0296556	-0.0265052	-0.0233831	-0.0192118	-0.0119141	-0.00370337	0.0016123	0.00239569	0.000589733	0.000988219	0.00407619	0.00755298	0.0120813	0.0191016	0.0277948	0.036222	0.0426559	0.0488278	0.0567993	0.0637744	0.0664435	0.06596	0.0670571	0.0669748	0.0577288	0.0404471	0.0222899	0.00671648	-0.00938704	-0.0281936	-0.0446037	-0.0539812	-0.0598386	-0.0662646	-0.0692652	-0.0630857
ZF60	open	-10.5628	0.0444613	0.0481274	0.0494832	0.0491017	0.0485829	0.048541	0.0479436	0.044989	0.0394406	0.0330024	0.0266533	0.0196053	0.0117987	0.00504732	0.000197513	-0.00379545	-0.00771742	-0.0110658	-0.012963	-0.0134681	-0.0132619	-0.0122091	-0.00955775	-0.00514897	-0.000378441	0.00337477	0.00729984	0.0129168	0.019503	0.0255593	0.0305239	0.0345542	0.0377988	0.0398397	0.0404171	0.0409369	0.0424511	0.0437324	0.0436144	0.0423558	0.0407983	0.039206	0.0366216	0.0329627	0.030001	0.0286798	0.0281143
ZF60	closed	-80.8767	0.0867441	0.106015	0.115279	0.114407	0.119053	0.135176	0.14398	0.130807	0.112095	0.110136	0.119296	0.118605	0.108485	0.108716	0.120363	0.123783	0.107853	0.086694	0.0765912	0.0660896	0.0389901	0.00496314	-0.0141779	-0.0151115	-0.0173519	-0.0316722	-0.0417443	-0.0347937	-0.0222136	-0.0189089	-0.0211716	-0.0178007	-0.0125224	-0.0166373	-0.0272833	-0.0253172	-0.00502899	0.0151109	0.0230019	0.0259893	0.0327942	0.0376706	0.0258223	0.00374332	-0.00457209	-0.000587136	-0.00442685
ZF60	control	-62.9708	0.0760945	0.0871449	0.0925783	0.0907185	0.092511	0.103083	0.108414	0.0964562	0.078282	0.071074	0.0717466	0.0638087	0.0475663	0.0397522	0.0426719	0.0410975	0.0249945	0.00567243	-0.0025838	-0.00832456	-0.0248821	-0.0457054	-0.0551101	-0.0515667	-0.0501587	-0.0588459	-0.0638213	-0.0536542	-0.0376988	-0.0291577	-0.0261064	-0.0189108	-0.00883944	-0.00564671	-0.0086252	-0.00306593	0.0156781	0.034132	0.0428338	0.0460926	0.0505715	0.0526931	0.0420719	0.0246137	0.0183146	0.0211292	0.0173117
[truncated: 573 more columns]

## Sheet: 1g, 1h %
subject_id		baseline average	-2	-1.96774	-1.93548	-1.90323	-1.87097	-1.83871	-1.80645	-1.77419	-1.74194	-1.70968	-1.67742	-1.64516	-1.6129	-1.58065	-1.54839	-1.51613	-1.48387	-1.45161	-1.41935	-1.3871	-1.35484	-1.32258	-1.29032	-1.25806	-1.22581	-1.19355	-1.16129	-1.12903	-1.09677	-1.06452	-1.03226	-1	-0.967742	-0.935484	-0.903226	-0.870968	-0.83871	-0.806452	-0.774194	-0.741935	-0.709677	-0.677419	-0.645161	-0.612903	-0.580645	-0.548387	-0.516129
AA91	open	-14.1112	0.002261	0.00215201	0.00209615	0.00218198	0.00238161	0.00263547	0.00291802	0.00322848	0.00356403	0.00387487	0.00411399	0.00425759	0.00429352	0.00420614	0.00397264	0.00362509	0.00321679	0.00273495	0.0021502	0.00145842	0.000704877	-2.72122e-05	-0.0007493	-0.00150663	-0.00222069	-0.00280398	-0.00328843	-0.00372682	-0.004044	-0.00414391	-0.00406135	-0.00386109	-0.00357822	-0.00325093	-0.00293992	-0.00268657	-0.00245489	-0.00218429	-0.0018492	-0.00147446	-0.00111002	-0.000747751	-0.000321658	0.00016257	0.000592831	0.000891789	0.00112572
AA91	closed	-96.4883	-0.000190993	-0.000337675	-0.00045998	-0.000465871	-0.00042808	-0.000443359	-0.000479414	-0.000457553	-0.000394813	-0.000382309	-0.00042701	-0.0004391	-0.000377766	-0.00033156	-0.000401539	-0.000534296	-0.000622895	-0.00070388	-0.000850657	-0.00101416	-0.00106965	-0.000987882	-0.000901994	-0.000902746	-0.000902568	-0.000794282	-0.000628759	-0.000529917	-0.000466727	-0.000320394	-0.000129615	-2.03483e-05	-8.05443e-06	2.14762e-05	0.000137145	0.000253288	0.000280139	0.00027197	0.0003297	0.000400321	0.000364794	0.000252626	0.000187395	0.000194229	0.0001965	0.000151667	0.000142192
AA91	control	-58.3132	-0.00120644	-0.00129393	-0.00135581	-0.00129249	-0.00116879	-0.00109261	-0.00105263	-0.000977014	-0.000860489	-0.000782045	-0.000759463	-0.000712447	-0.000602025	-0.00050566	-0.000528091	-0.000624161	-0.000684922	-0.000756627	-0.000899253	-0.00103541	-0.00105089	-0.000932282	-0.000810644	-0.000776165	-0.000740211	-0.000589525	-0.000373058	-0.000225685	-0.000117198	9.24903e-05	0.000379367	0.000595761	0.000684112	0.000748301	0.000882459	0.00101389	0.00105159	0.00105148	0.00111308	0.00119624	0.0011873	0.00108586	0.000989552	0.000926243	0.000834981	0.000673551	0.000529204
AL74	open	-10.944	0.0154764	0.0157915	0.0160409	0.0161747	0.0161025	0.0158963	0.0157187	0.0155134	0.0151667	0.0147764	0.0145105	0.0143867	0.0142279	0.0139089	0.0136083	0.0134701	0.0132616	0.0128053	0.0122218	0.0115245	0.0105728	0.00946315	0.00850358	0.00779428	0.00716562	0.00656115	0.00615563	0.00604561	0.00613748	0.00630304	0.00645944	0.00662669	0.0068859	0.00712642	0.00711431	0.00675185	0.00608202	0.00516279	0.00401131	0.0027258	0.00140098	-7.67192e-06	-0.00152757	-0.00303745	-0.00439038	-0.00556727	-0.00659737
AL74	closed	-61.2495	0.00202691	0.00198717	0.00189765	0.00173511	0.00157613	0.00148588	0.00143895	0.00135545	0.00125872	0.00123595	0.00126812	0.00126764	0.00121334	0.00116167	0.00113866	0.00108076	0.000911688	0.00068577	0.000532603	0.000478902	0.000415588	0.00028149	0.000159003	0.000105416	6.12407e-05	-2.59391e-05	-8.90584e-05	-4.59193e-05	5.8788e-05	7.28704e-05	-2.60072e-05	-7.89931e-05	-2.92391e-05	-2.31315e-05	-0.000189938	-0.000467603	-0.000711875	-0.000907219	-0.00119188	-0.00156239	-0.00179633	-0.00177608	-0.00164266	-0.00156034	-0.0014842	-0.00128571	-0.00101321
AL74	control	-43.0813	0.0013648	0.00142375	0.00142956	0.00138866	0.00134594	0.0012952	0.00121264	0.00109774	0.00101982	0.00104311	0.001109	0.00111784	0.00105429	0.000968874	0.000885937	0.000759959	0.00051352	0.00018023	-0.000105237	-0.000301569	-0.000510393	-0.000776733	-0.000994494	-0.00109446	-0.00114877	-0.00123611	-0.00131988	-0.00132824	-0.00126314	-0.00121353	-0.00121826	-0.00118418	-0.00105123	-0.000910047	-0.000864377	-0.000864972	-0.000774693	-0.000588051	-0.000479031	-0.000492536	-0.00045862	-0.00030446	-0.000169246	-0.000170818	-0.000226587	-0.000203085	-0.000130145
AL76	open	-12.678	-0.000206965	-0.000503565	-0.000634697	-0.000682477	-0.00079706	-0.00095129	-0.00102784	-0.00103852	-0.00111288	-0.00130068	-0.00143335	-0.00138179	-0.00121966	-0.0010704	-0.000916927	-0.000683264	-0.000383707	-9.5928e-05	0.000129223	0.000356502	0.000649724	0.000893568	0.000943293	0.000886829	0.000903191	0.00103668	0.00120283	0.00133552	0.0014808	0.00170049	0.00195703	0.00211923	0.00213417	0.00210467	0.00213017	0.00212395	0.00195584	0.00169151	0.00143251	0.00115524	0.000819348	0.000459391	0.000147442	-9.75321e-05	-0.000318214	-0.000494418	-0.000518167
AL76	closed	-75.7598	0.00222471	0.0019849	0.00194105	0.0019274	0.00169463	0.00128423	0.000965345	0.000817363	0.000647362	0.000371881	0.000195035	0.000270091	0.000436807	0.000457962	0.000386123	0.000460454	0.000673393	0.000714197	0.000496405	0.000338328	0.000403067	0.000444879	0.00022546	-8.9239e-05	-0.000194595	-0.000140113	-0.000217127	-0.000458328	-0.000628237	-0.000634089	-0.000662828	-0.000903327	-0.00119699	-0.00128485	-0.00124137	-0.00133779	-0.00154754	-0.00153515	-0.00124533	-0.00100918	-0.00102995	-0.0010941	-0.000932335	-0.000680749	-0.000658029	-0.000813154	-0.000819362
AL76	control	-53.1859	-0.000577891	-0.00063383	-0.000500497	-0.00029299	-0.000227625	-0.000298669	-0.000300625	-0.000199208	-0.000187429	-0.000341664	-0.000445715	-0.00031604	-8.58324e-05	-4.12976e-06	-6.08866e-05	-3.18363e-05	0.000117347	0.000128005	-9.33235e-05	-0.000246858	-0.000144794	-1.56574e-05	-0.000117675	-0.000323606	-0.000359728	-0.00025047	-0.000242748	-0.000396503	-0.000505135	-0.000445366	-0.000377648	-0.000493142	-0.000654638	-0.000601154	-0.000386419	-0.000337935	-0.000527965	-0.000632609	-0.000510396	-0.000398438	-0.000476974	-0.000589308	-0.000498733	-0.000271304	-0.000199585	-0.000288371	-0.000223337
AM85	open	-10.0439	0.0018118	0.00103172	0.000276211	-0.000498945	-0.00136286	-0.00227002	-0.00307127	-0.00369098	-0.00425616	-0.00488076	-0.00550443	-0.00604236	-0.0065456	-0.00713258	-0.00774891	-0.00821308	-0.00848283	-0.00862596	-0.00859587	-0.008305	-0.0076955	-0.00671906	-0.00554735	-0.00438952	-0.0032051	-0.00192882	-0.000672359	0.000422678	0.00140542	0.00237181	0.00322848	0.00384344	0.00431771	0.00486585	0.00546837	0.00597153	0.0063408	0.00666813	0.00706548	0.00751883	0.00792013	0.00822221	0.00843592	0.00855061	0.00856336	0.00849106	0.00834769
AM85	closed	-31.8901	-0.00259612	-0.00242574	-0.00210566	-0.001756	-0.00148527	-0.00122764	-0.000882427	-0.000517305	-0.000322525	-0.000322073	-0.000362197	-0.000369051	-0.000440265	-0.000639452	-0.000858222	-0.000967674	-0.00100389	-0.00110181	-0.0012495	-0.00129539	-0.00121997	-0.00113732	-0.00110126	-0.00106492	-0.000948587	-0.000803273	-0.000715198	-0.000615822	-0.000429055	-0.00020435	-5.66663e-05	-1.92388e-06	0.000105457	0.00033926	0.000607594	0.000853367	0.00110072	0.00137196	0.00159722	0.00169278	0.00172925	0.00180305	0.00186372	0.00183349	0.00175136	0.00169984	0.00170097
AM85	control	-28.1666	0.00153385	0.00140754	0.00140405	0.00142959	0.00137307	0.00130363	0.00135942	0.00148314	0.00145986	0.00123487	0.000983352	0.00082616	0.000662775	0.000380952	7.92225e-05	-8.20594e-05	-0.000152039	-0.000273191	-0.000412209	-0.000396038	-0.000233264	-0.000125716	-0.000155534	-0.00022285	-0.000197304	-0.000139666	-0.000156245	-0.000158699	-5.48782e-05	0.000111111	0.000220322	0.000224302	0.000238513	0.000350895	0.000476069	0.000530131	0.000554473	0.000611695	0.000648286	0.000570227	0.000424398	0.000310818	0.000212025	7.72887e-05	-7.65462e-05	-0.000201604	-0.000255013
BH88	open	-6.98704	-0.0117583	-0.0105145	-0.0093248	-0.00824205	-0.00721528	-0.00622572	-0.00538727	-0.00482801	-0.00451754	-0.00431315	-0.00418102	-0.00420811	-0.00435418	-0.00442172	-0.00431516	-0.00415235	-0.00408556	-0.00401499	-0.00366874	-0.00300595	-0.00221041	-0.00138967	-0.000537306	0.000363171	0.00123762	0.00196222	0.00257995	0.00325846	0.00406929	0.00492713	0.00572973	0.00647946	0.00715394	0.00763354	0.00790397	0.00814417	0.00843515	0.00862317	0.0085656	0.00831277	0.00800337	0.00759812	0.0069642	0.00619787	0.00553362	0.00504324	0.00456629
BH88	closed	-68.2015	-0.00213033	-0.0020285	-0.00203747	-0.00219952	-0.00231467	-0.0022672	-0.00223465	-0.00236206	-0.00248089	-0.00238563	-0.00216131	-0.00203275	-0.00200601	-0.00187434	-0.0015919	-0.00138207	-0.00136492	-0.00134793	-0.00112305	-0.000803619	-0.000649658	-0.000644279	-0.000557013	-0.00035016	-0.000235757	-0.000299099	-0.00032893	-0.000177159	-1.40744e-05	-4.22923e-05	-0.00014191	-3.95326e-05	0.000250607	0.000451347	0.000492849	0.000618545	0.000947527	0.0012743	0.00141351	0.00148947	0.00170731	0.00198095	0.00204205	0.00190407	0.0018514	0.00196456	0.00202425
BH88	control	-40.546	0.000461471	0.000470489	0.000414576	0.000249974	0.000138842	0.000189353	0.000244261	0.000142344	9.75227e-06	1.50461e-05	6.93689e-05	-3.09404e-05	-0.000274102	-0.000448661	-0.000470411	-0.000484683	-0.000618688	-0.00075756	-0.000720096	-0.000569604	-0.00052066	-0.000587604	-0.000603754	-0.000542594	-0.000548361	-0.000666706	-0.00073413	-0.000623522	-0.000467301	-0.000469173	-0.000580645	-0.000586934	-0.000455498	-0.000380879	-0.000434961	-0.000418691	-0.000215921	3.40641e-06	6.68929e-05	6.01229e-05	0.000172039	0.000377565	0.000456231	0.000375701	0.000364222	0.000501472	0.000580266
CY99	open	-16.9901	-0.00347302	-0.00124428	0.00112838	0.00361037	0.00612631	0.00861205	0.0110349	0.0133511	0.0154707	0.0172893	0.0187449	0.0197869	0.0203032	0.0201424	0.0192071	0.0176801	0.0159164	0.0140118	0.0119173	0.00969566	0.00746146	0.00533414	0.00340219	0.00168306	0.000167142	-0.00118742	-0.00246537	-0.00368784	-0.00484807	-0.00586031	-0.00656813	-0.00699813	-0.00726432	-0.00744658	-0.0076233	-0.00785038	-0.00819707	-0.00875848	-0.00962401	-0.010846	-0.0124108	-0.0141508	-0.0157715	-0.0170424	-0.0178184	-0.0180193	-0.0176925
CY99	closed	-91.3512	-0.00407891	-0.00380246	-0.00334674	-0.00278521	-0.00224213	-0.00167698	-0.000984923	-0.000222902	0.000444641	0.000990083	0.00152612	0.00208516	0.00257087	0.00294738	0.00336122	0.00398418	0.00480894	0.00571928	0.00666788	0.0076633	0.0086096	0.00933671	0.00981211	0.0101348	0.0103629	0.010426	0.0102441	0.00991859	0.00960139	0.00923933	0.00867247	0.00788642	0.00700353	0.00608344	0.0050435	0.00380892	0.00245642	0.00109059	-0.000322224	-0.00185088	-0.00341118	-0.00482934	-0.00602813	-0.00702714	-0.00779569	-0.00821921	-0.00828925
CY99	control	-68.195	-0.000314422	-0.00039841	-0.000400673	-0.000375599	-0.000437923	-0.000552673	-0.000613719	-0.000621257	-0.000663592	-0.000748424	-0.000780101	-0.000728279	-0.000684098	-0.0007182	-0.000753105	-0.00066584	-0.000499313	-0.000392689	-0.000335025	-0.000199665	1.02599e-05	0.00016562	0.000232134	0.000297184	0.000426682	0.00055094	0.000560716	0.000526877	0.000607248	0.000775305	0.000869448	0.000848413	0.000828996	0.00088296	0.000912156	0.00082175	0.000697944	0.000654196	0.000637355	0.000536431	0.000373911	0.000257882	0.000211952	0.000156579	4.88952e-05	-4.36784e-05	-5.44171e-05
DG11	open	-14.9036	0.0182736	0.018419	0.018282	0.0178753	0.0172666	0.0164955	0.015533	0.014291	0.0128855	0.0115719	0.0103889	0.00921143	0.00802211	0.00691465	0.00595681	0.00506184	0.00408278	0.00306156	0.00214946	0.00137943	0.000639329	-8.48046e-05	-0.000655986	-0.00107553	-0.00151755	-0.00203628	-0.00242324	-0.00248588	-0.00230238	-0.00201975	-0.00158825	-0.000941375	-0.000230849	0.000305342	0.000663335	0.00107305	0.00160034	0.00205424	0.00231107	0.00243044	0.00245371	0.00226594	0.00176627	0.00118764	0.000870328	0.000761301	0.000529696
DG11	closed	-86.8602	0.00443583	0.00456765	0.00458593	0.0044824	0.0043877	0.00433059	0.00421204	0.00395315	0.0036355	0.00342132	0.00326903	0.00299806	0.00264122	0.00239581	0.00226426	0.00204897	0.00172647	0.0015277	0.00154803	0.00158717	0.00145549	0.00124441	0.00117163	0.00118642	0.00103979	0.000752099	0.000591058	0.000609885	0.000562034	0.000321834	0.00010943	0.000110905	0.000153772	-2.58293e-05	-0.000334901	-0.000463676	-0.000439073	-0.000554871	-0.000836177	-0.00100839	-0.000972635	-0.00098965	-0.00127182	-0.00161141	-0.00173015	-0.00176797	-0.00203392
DG11	control	-58.3388	0.0003089	0.000431673	0.000479402	0.000437914	0.000425363	0.000463702	0.000478262	0.00039955	0.000304006	0.000371109	0.000566363	0.000668495	0.000661389	0.000702014	0.000770252	0.000690917	0.000463006	0.000322198	0.000384549	0.000472065	0.000378674	0.000173322	8.60754e-05	6.92189e-05	-0.000119411	-0.000423357	-0.000561822	-0.000493316	-0.000472481	-0.000620152	-0.000702036	-0.000542549	-0.000342116	-0.000379705	-0.000558177	-0.000558272	-0.000399718	-0.000359028	-0.00046357	-0.000452373	-0.000201421	5.19967e-05	5.21854e-05	-4.93638e-05	2.66543e-05	0.000172345	8.87435e-05
DH45	open	-3.76711	0.00403031	0.00399411	0.00393442	0.00378257	0.00360427	0.00343539	0.00325664	0.00308147	0.00291188	0.00264794	0.0021984	0.00151731	0.000651519	-0.000131787	-0.000633432	-0.000978011	-0.00125139	-0.00130743	-0.00113797	-0.00089214	-0.000594106	-0.000179167	0.000287816	0.000698315	0.00108427	0.00148882	0.00191592	0.00235293	0.00272118	0.00301435	0.00331946	0.00363931	0.00395214	0.00427252	0.00459685	0.00492668	0.00525677	0.00554362	0.00576579	0.00600019	0.00629283	0.00653496	0.00662296	0.00651786	0.00614003	0.0054371	0.00449765
DH45	closed	-27.7722	0.000667042	0.00079683	0.000878743	0.000881847	0.000849289	0.000776835	0.000632481	0.00046424	0.000344154	0.000262461	0.000172834	6.45884e-05	-2.38323e-05	-4.18701e-05	-7.57523e-06	-3.46225e-06	-4.55322e-05	-6.19028e-05	-3.67589e-05	-3.81307e-05	-8.20265e-05	-9.99977e-05	-5.87906e-05	1.79212e-05	8.65756e-05	0.000146632	0.000269382	0.000430132	0.000542297	0.000655428	0.000828062	0.000979966	0.00105764	0.00109332	0.00109595	0.00109793	0.00114636	0.00120332	0.00120434	0.00117088	0.00112722	0.00103899	0.000899899	0.000716859	0.000483019	0.000219462	-4.75701e-05
DH45	control	-15.7397	-0.0018572	-0.00169327	-0.00150364	-0.00138076	-0.00130705	-0.0012417	-0.00119827	-0.00117616	-0.00114424	-0.00113751	-0.00115414	-0.00110858	-0.000983349	-0.000787595	-0.000511292	-0.000219305	5.02273e-05	0.000350592	0.000674288	0.000954998	0.00118813	0.00140276	0.00157865	0.00169038	0.00173667	0.00172795	0.00169134	0.0016226	0.00147985	0.00125209	0.000994753	0.000769298	0.000588409	0.000430512	0.000267569	0.000114783	8.13685e-06	-8.65175e-05	-0.000240766	-0.00043063	-0.000596758	-0.000734755	-0.000826644	-0.00087009	-0.000921654	-0.00100998	-0.00108052
DN14	open	-3.64523	0.0140565	0.0128367	0.0114535	0.0100857	0.0087151	0.00710058	0.00506893	0.00282271	0.000570232	-0.00173107	-0.00443717	-0.00800184	-0.0125873	-0.0182476	-0.0242885	-0.0290275	-0.0315078	-0.031832	-0.030475	-0.0281964	-0.0255109	-0.0224981	-0.0192079	-0.0158212	-0.0124436	-0.00900485	-0.00550672	-0.00217068	0.000812481	0.00355947	0.00621576	0.00872636	0.0110271	0.0131435	0.0151716	0.0171119	0.0188424	0.0201778	0.0210851	0.0217528	0.0222463	0.0225547	0.0226934	0.0226413	0.0223396	0.0217474	0.0208514
DN14	closed	-133.301	-0.00116491	-0.00108032	-0.00116429	-0.00107292	-0.000731947	-0.000445468	-0.000415667	-0.000455123	-0.000306223	-0.000104953	-0.000119474	-0.000294123	-0.000361272	-0.000273066	-0.000280647	-0.000504465	-0.000721062	-0.000721705	-0.000649649	-0.000759422	-0.000968011	-0.000991026	-0.000852585	-0.000828372	-0.00101898	-0.00118981	-0.00112354	-0.00096109	-0.000899895	-0.000863363	-0.000645087	-0.000271477	-1.37296e-05	5.06406e-05	0.000194864	0.000571686	0.000958575	0.00110606	0.00113904	0.00127127	0.0013274	0.00113469	0.00082421	0.000637436	0.000643497	0.000643671	0.000531427
DN14	control	-53.5903	-0.00246743	-0.0022528	-0.00223052	-0.00203914	-0.0015427	-0.00102441	-0.000740139	-0.000521195	-8.87186e-05	0.000401241	0.000626433	0.000565019	0.000472467	0.000469857	0.000371336	8.54936e-05	-0.000168799	-0.000173667	-7.04154e-05	-0.000163782	-0.000399474	-0.000453172	-0.000281205	-0.000164466	-0.00030153	-0.000521331	-0.000538573	-0.000409436	-0.000365814	-0.000372724	-0.000198552	0.000151497	0.000395944	0.00042175	0.000504873	0.000882854	0.00137712	0.00165123	0.00174963	0.00190383	0.00196409	0.00175976	0.00137721	0.00100395	0.000769784	0.000576652	0.000337811
DY68	open	-8.17892	-0.0593193	-0.0570225	-0.0538236	-0.0498837	-0.0454186	-0.0405959	-0.0354413	-0.0299768	-0.0243211	-0.0185737	-0.0127559	-0.00694964	-0.00140086	0.00354255	0.00760578	0.0107689	0.0131506	0.0148171	0.0157857	0.0160669	0.0156534	0.0144803	0.0125033	0.00973857	0.00622444	0.00196373	-0.00303234	-0.00840472	-0.0133997	-0.0172305	-0.0194488	-0.0201043	-0.019463	-0.0177266	-0.0150857	-0.0118009	-0.0081185	-0.00420131	-0.000154734	0.0038962	0.00780398	0.0115164	0.0149997	0.018146	0.0208567	0.0230978	0.0248962
DY68	closed	-40.4478	0.00301489	0.00253581	0.00178721	0.000905289	-7.41037e-05	-0.00104225	-0.00182369	-0.00235733	-0.00277884	-0.00324781	-0.00374877	-0.00413891	-0.00435687	-0.00451363	-0.00468524	-0.00476543	-0.00464908	-0.0043982	-0.00411	-0.00374641	-0.00315573	-0.00223475	-0.00104631	0.000331232	0.00192339	0.00368287	0.00539879	0.00681256	0.00777861	0.00835102	0.00862201	0.00866573	0.00865667	0.00879022	0.00907376	0.00931168	0.00932648	0.00905601	0.00850331	0.00765924	0.00652243	0.00519601	0.00381158	0.00244074	0.00112706	-8.0435e-05	-0.00115575
DY68	control	-20.5104	-0.00997026	-0.00854924	-0.0071117	-0.00570623	-0.00450083	-0.00355795	-0.0028001	-0.00218729	-0.00179935	-0.00171857	-0.0019104	-0.00226914	-0.00273048	-0.00326486	-0.00383352	-0.00435471	-0.0047168	-0.00490733	-0.00498035	-0.00492199	-0.00466963	-0.00421536	-0.00367791	-0.00320586	-0.00279711	-0.00236046	-0.00191895	-0.00160519	-0.00148865	-0.00150581	-0.00156809	-0.00158626	-0.00144168	-0.00106851	-0.000509595	0.000111844	0.000672189	0.00112989	0.00152413	0.00182722	0.0019597	0.0020085	0.0020911	0.0021752	0.00223652	0.00230607	0.00237498
ED93	open	-5.67505	-0.00300529	-0.00242108	-0.00180398	-0.00118036	-0.000722297	-0.000457178	-0.000245554	-4.89825e-05	9.86295e-05	0.000192975	0.00025712	0.000299572	0.000292592	0.000213882	4.55756e-05	-0.000177359	-0.000361183	-0.000509743	-0.000715556	-0.000994576	-0.00130502	-0.00158825	-0.00178388	-0.00180642	-0.00161973	-0.00136624	-0.00119705	-0.00110104	-0.000935109	-0.000537465	4.44486e-05	0.000592081	0.0010509	0.00144731	0.00172077	0.00187806	0.0020222	0.00223557	0.00256019	0.00295204	0.00332219	0.00367096	0.00400245	0.00425131	0.00438292	0.004421	0.00436377
ED93	closed	-67.0194	0.000369989	0.000277819	0.000314237	0.000418173	0.000417037	0.000320033	0.000280922	0.000330462	0.000359694	0.00029503	0.000212301	0.000216374	0.000246965	0.000182425	6.44301e-05	6.53897e-06	3.6092e-06	-5.05104e-05	-0.000197692	-0.000315816	-0.00031016	-0.000262871	-0.000283031	-0.00033734	-0.000333845	-0.000289171	-0.000299284	-0.000382904	-0.000432452	-0.000382606	-0.00033925	-0.000403687	-0.000480254	-0.000454488	-0.000376178	-0.000359684	-0.000409863	-0.000409881	-0.000307505	-0.000192781	-0.000142034	-7.41133e-05	9.53109e-05	0.000272964	0.000350048	0.000364188	0.000398055
ED93	control	-49.8511	0.000419243	0.000484532	0.000638413	0.000846626	0.000958285	0.000950204	0.000948075	0.00100745	0.00104577	0.000979255	0.000858512	0.000787611	0.000751478	0.000664085	0.000531197	0.000415344	0.000312099	0.000147606	-0.000106981	-0.000347029	-0.00047825	-0.000542561	-0.000622794	-0.000708132	-0.000731824	-0.000705151	-0.000709077	-0.000761888	-0.000778437	-0.000704865	-0.000622669	-0.000636357	-0.000691764	-0.000676712	-0.000605147	-0.000566793	-0.000579238	-0.000564881	-0.000469827	-0.000353601	-0.000290756	-0.00020804	-2.13053e-05	0.000184794	0.000298604	0.000320881	0.000313805
EV21	open	-9.95537	-0.0108794	-0.0110907	-0.0112367	-0.0112183	-0.0110513	-0.0107634	-0.0102509	-0.00949082	-0.00865677	-0.00792121	-0.00728931	-0.00664591	-0.0058888	-0.00498447	-0.00399094	-0.00295299	-0.00184625	-0.000681919	0.000499055	0.00166437	0.00276808	0.00369359	0.00438689	0.00488145	0.00514837	0.00523978	0.00532773	0.00548114	0.00562022	0.00567481	0.00562795	0.00553401	0.00548497	0.00543412	0.00522798	0.00484671	0.00445622	0.00416107	0.00398668	0.00396438	0.00404934	0.00414363	0.00419759	0.00422972	0.00428524	0.00440225	0.00452248
EV21	closed	-41.7171	-0.000132217	-0.000262926	-0.000276041	-0.000197783	-0.000187724	-0.000250624	-0.00023084	-5.42713e-05	0.00016313	0.000247476	0.000231975	0.000269723	0.000358131	0.00043259	0.000500933	0.00061559	0.000781153	0.0008969	0.000933994	0.000944376	0.000947325	0.000903716	0.000797254	0.000681533	0.000555864	0.000391993	0.000224467	0.000113746	8.19973e-05	0.000107205	0.000135709	0.000181704	0.000286795	0.000383809	0.000379777	0.000289394	0.000202817	0.000130091	5.53135e-05	1.83231e-06	-4.16239e-05	-0.000104206	-0.000194182	-0.000357432	-0.000543615	-0.000593435	-0.000552112
EV21	control	-19.6559	-0.00065859	-0.000987309	-0.00126069	-0.00141401	-0.00154462	-0.00171488	-0.00181293	-0.00174014	-0.00157868	-0.00148705	-0.00149175	-0.00149039	-0.00145436	-0.00142728	-0.00140048	-0.00130183	-0.00106421	-0.000749637	-0.000468763	-0.000261089	-0.000112821	-3.15319e-05	2.01565e-05	0.000112201	0.000172273	0.000156701	0.000179698	0.000293779	0.000445367	0.000612629	0.000749269	0.000838441	0.000945116	0.00105223	0.00107803	0.00103237	0.000988338	0.000952037	0.00092887	0.000929458	0.000910138	0.000818085	0.000631936	0.000346994	5.33108e-05	-0.00010191	-0.000176247
FS44	open	-11.7574	-0.00510726	-0.0052927	-0.00543681	-0.00556923	-0.00564981	-0.00566645	-0.00565943	-0.00570109	-0.00582516	-0.0059786	-0.00613283	-0.00636657	-0.00675537	-0.00726268	-0.00786629	-0.00858882	-0.00943692	-0.0102528	-0.0106942	-0.0106449	-0.0102223	-0.00952076	-0.00858331	-0.00745658	-0.0062338	-0.00495951	-0.00363241	-0.00230438	-0.00102715	0.00021112	0.00145763	0.00274024	0.00400003	0.00514718	0.00616916	0.00707849	0.00790445	0.00881555	0.00995244	0.0112395	0.0125702	0.013899	0.015134	0.0161717	0.0169781	0.0175318	0.0177913
FS44	closed	-60.0489	0.000145642	0.000376623	0.000490436	0.000526433	0.000633385	0.00079725	0.000871332	0.000825995	0.000762489	0.000737003	0.000676398	0.000497125	0.000278652	0.00017675	0.000170755	0.000146467	0.00012716	0.000210708	0.00038626	0.000529567	0.000581873	0.000623813	0.000715401	0.000783722	0.000731021	0.000588212	0.000460677	0.000343273	0.000161684	-5.39529e-05	-0.000178431	-0.000174931	-0.000148454	-0.000191851	-0.00026689	-0.000288791	-0.000280898	-0.000305197	-0.000319376	-0.000251006	-0.000129494	-2.86858e-05	3.00143e-05	9.08455e-05	0.000191834	0.000290086	0.000316741
FS44	control	-53.1615	0.0016451	0.00178276	0.00179594	0.00172173	0.00171466	0.00177674	0.00178123	0.00170595	0.00165251	0.0016572	0.00161861	0.00146044	0.00126012	0.00115161	0.00111622	0.00105173	0.000976053	0.000980936	0.00107456	0.00114357	0.00112175	0.00108508	0.00109048	0.00106799	0.000933461	0.000725559	0.000542279	0.000371401	0.000133769	-0.000143872	-0.000335952	-0.000409612	-0.00046394	-0.000569194	-0.000684136	-0.000742915	-0.000786881	-0.00089665	-0.00103	-0.00108885	-0.00108486	-0.0010946	-0.00115106	-0.00120506	-0.00119946	-0.00116785	-0.00117929
GB80	open	-5.75108	-0.022873	-0.0229778	-0.0228597	-0.0225333	-0.0219788	-0.0210316	-0.01954	-0.0175096	-0.0149663	-0.0119352	-0.00861093	-0.00523506	-0.00199006	0.00102694	0.00374343	0.00604861	0.00799568	0.0096524	0.0110399	0.0122486	0.0133441	0.0143735	0.0152981	0.0160207	0.0165442	0.0168764	0.0169377	0.0166959	0.0162007	0.0155501	0.0148971	0.0144113	0.0141938	0.0141989	0.0142807	0.0142041	0.0138573	0.013364	0.0127921	0.0120993	0.011185	0.00992031	0.0081651	0.0059901	0.00381739	0.00198282	0.000519913
GB80	closed	-50.383	-0.00345112	-0.00307627	-0.00282855	-0.0026432	-0.00243406	-0.00216948	-0.00184304	-0.00144256	-0.000946744	-0.000379007	0.000173792	0.000586025	0.000765698	0.000810102	0.000896252	0.00103336	0.00117506	0.00128206	0.00129332	0.00121228	0.00108531	0.000983036	0.000924837	0.000859069	0.000786932	0.000722187	0.000685288	0.000700256	0.000711245	0.000685216	0.000686366	0.000793767	0.000994784	0.00119702	0.00135929	0.00145725	0.00143774	0.00132943	0.00120723	0.00112114	0.00102907	0.000800039	0.000389332	-0.000131776	-0.000594005	-0.00085939	-0.00097641
GB80	control	-27.2098	-0.00225869	-0.00230667	-0.00242744	-0.00261641	-0.00276692	-0.00282134	-0.00279824	-0.00272164	-0.00258525	-0.00238309	-0.00213133	-0.00190586	-0.0018216	-0.00184179	-0.0018158	-0.00170281	-0.00149342	-0.0011817	-0.000800784	-0.000402699	-3.93711e-05	0.000294573	0.000573436	0.000767085	0.000926095	0.00108455	0.00123993	0.00134783	0.00129807	0.0010722	0.000793247	0.000576112	0.000431479	0.000295836	0.000131166	-7.6722e-05	-0.000313421	-0.000497969	-0.000565543	-0.000481606	-0.00024705	3.93375e-05	0.000275044	0.000493654	0.000821508	0.0012869	0.0017998
GB97	open	-8.23794	-0.00519381	-0.00410139	-0.00319747	-0.00248678	-0.00173113	-0.000902455	-0.000264941	7.69456e-05	0.000327445	0.000716705	0.00117595	0.00144207	0.00146929	0.00142451	0.00137135	0.00121442	0.000943585	0.000775861	0.000878976	0.00112457	0.00132013	0.00149071	0.00178323	0.00218165	0.0025043	0.00272808	0.00302014	0.0033983	0.00368135	0.00375563	0.00375098	0.00387572	0.00411255	0.0042969	0.00444918	0.00478512	0.00532997	0.00580304	0.00608869	0.00638015	0.00677585	0.00712788	0.00728138	0.00737375	0.00763902	0.00798257	0.00812928
GB97	closed	-52.2069	-0.00025605	-4.7169e-05	1.40734e-05	-0.000129383	-0.000195513	-6.06716e-05	3.77767e-05	-7.3244e-05	-0.000198897	-0.00011278	5.03207e-05	5.64236e-07	-0.000223378	-0.000305456	-0.000182957	-0.000139643	-0.000302441	-0.000414139	-0.000281646	-0.000140214	-0.000267888	-0.000513753	-0.0005818	-0.000516363	-0.000594193	-0.000815387	-0.00084916	-0.000641802	-0.000550068	-0.00072983	-0.000894042	-0.000807281	-0.000678421	-0.00081606	-0.0010932	-0.00113455	-0.000935243	-0.000851284	-0.000969748	-0.000943575	-0.000593368	-0.000238586	-0.000161024	-0.000114522	0.000223804	0.000676726	0.000857979
GB97	control	-47.1813	0.000152243	0.00027745	0.000257442	4.06125e-05	-8.78993e-05	1.18009e-05	8.88591e-05	-6.12024e-05	-0.000261326	-0.000283832	-0.000224154	-0.000336762	-0.000593683	-0.000691062	-0.000573381	-0.000526322	-0.000658289	-0.000713949	-0.000519118	-0.000288415	-0.000287136	-0.000392707	-0.000325776	-0.000156581	-0.000201327	-0.000458461	-0.000560159	-0.000408476	-0.000341216	-0.000534891	-0.000717547	-0.000642941	-0.000500253	-0.000599186	-0.000846226	-0.000887129	-0.000703688	-0.000632526	-0.000768799	-0.000782361	-0.000475347	-0.000142013	-7.27857e-05	-4.52607e-05	0.000254452	0.000665791	0.000816904
GL93	open	-8.39559	-0.00351127	-0.00377879	-0.00397547	-0.00403468	-0.00404296	-0.00404277	-0.00395155	-0.00373314	-0.00349223	-0.00333527	-0.00325241	-0.00315101	-0.0030021	-0.00288875	-0.00283559	-0.00277645	-0.00265008	-0.00245723	-0.00218406	-0.00172353	-0.00102211	-0.000192117	0.000630712	0.00141694	0.00218555	0.00294534	0.00370624	0.00454892	0.00547391	0.00624595	0.00668231	0.00698413	0.00747674	0.00813837	0.00873092	0.00910664	0.0092459	0.00919533	0.00901922	0.00874288	0.0083377	0.00782872	0.00729374	0.00673949	0.00614196	0.00551529	0.00489334
GL93	closed	-69.3986	-0.00559186	-0.00564606	-0.00550259	-0.00534155	-0.00532007	-0.00532531	-0.00520308	-0.0050219	-0.00495703	-0.00496987	-0.00484355	-0.00453961	-0.00427141	-0.0041891	-0.0041563	-0.00400245	-0.00380033	-0.00372498	-0.00374278	-0.00364224	-0.00338294	-0.00316768	-0.00306232	-0.00286139	-0.00242366	-0.00185115	-0.00126891	-0.000598143	0.000240846	0.00111917	0.00183768	0.00233595	0.00272844	0.00310976	0.00340628	0.00352623	0.00353973	0.00359343	0.00370533	0.00376278	0.00374185	0.00374113	0.00381739	0.00388145	0.0038421	0.00377272	0.00379024
GL93	control	-51.9928	-0.00617486	-0.00627728	-0.0061521	-0.00595341	-0.00585648	-0.00581258	-0.00568342	-0.00547209	-0.00533662	-0.00531004	-0.00520442	-0.00493702	-0.00470073	-0.00464401	-0.00463467	-0.00450846	-0.00430242	-0.00416747	-0.00412174	-0.00396841	-0.00361075	-0.00325881	-0.00303897	-0.00276966	-0.00228527	-0.00162961	-0.000914505	-0.000121169	0.000799013	0.00174019	0.00251957	0.00305571	0.0034408	0.00378327	0.00403184	0.00410082	0.00406162	0.00405783	0.00411295	0.00412742	0.00406251	0.00399889	0.00399415	0.00396353	0.00381635	0.00363835	0.00357629
GZ90	open	-9.81165	0.0215131	0.0209062	0.0202985	0.0196712	0.0189251	0.0180554	0.0171179	0.0160846	0.0149056	0.0137011	0.0125949	0.0115356	0.0104569	0.00941103	0.00846103	0.00755504	0.00659331	0.00552344	0.00438248	0.00321457	0.0018708	8.61744e-05	-0.00230652	-0.00534849	-0.00888797	-0.0124035	-0.0151498	-0.0166977	-0.0172107	-0.0172278	-0.0172935	-0.0177106	-0.0185924	-0.0200954	-0.0222547	-0.0246491	-0.0266505	-0.0277688	-0.0275923	-0.0259449	-0.0230293	-0.019224	-0.0149572	-0.0105986	-0.00642332	-0.00262894	0.00069501
GZ90	closed	-55.7444	-0.000856057	-0.000597623	-0.000187326	0.000237869	0.000650842	0.00104923	0.00131691	0.00132726	0.00110741	0.000857086	0.000722838	0.000590313	0.000305416	-5.03562e-05	-0.000298105	-0.000436417	-0.000578717	-0.000710132	-0.000726728	-0.000621642	-0.000507315	-0.000510979	-0.000602746	-0.000655604	-0.000689166	-0.000869752	-0.00126018	-0.0016302	-0.00174806	-0.00169106	-0.00162858	-0.00152901	-0.00126614	-0.000936709	-0.000744665	-0.000675262	-0.000574965	-0.000417137	-0.000301659	-0.00026541	-0.000198471	3.67979e-05	0.00037936	0.000654638	0.00084738	0.00105301	0.00129153
GZ90	control	-40.8958	-0.00147952	-0.00132968	-0.00113996	-0.00102194	-0.000958471	-0.000877858	-0.000804485	-0.000854131	-0.00104039	-0.00119454	-0.00120087	-0.00118243	-0.00127666	-0.00138092	-0.00131522	-0.00109963	-0.000885126	-0.000728766	-0.000578552	-0.000412815	-0.000305561	-0.000332073	-0.000396855	-0.000328885	-0.000148893	-3.84169e-05	-8.40934e-05	-0.000119085	4.27254e-05	0.000335213	0.000581247	0.000755057	0.000955524	0.00112761	0.0011232	0.000985478	0.000871801	0.000810383	0.00070699	0.000526008	0.000390446	0.000460749	0.000661048	0.00076706	0.000762038	0.000782484	0.000879588
HG62	open	-5.24323	0.00661109	0.00635643	0.00606724	0.00570549	0.0053366	0.00503932	0.00483084	0.00457576	0.00406836	0.00330367	0.00243887	0.00161604	0.000952208	0.000509225	0.000302624	0.000304534	0.000423766	0.000591194	0.000796032	0.00107016	0.00140234	0.00172052	0.00196125	0.00207557	0.00202045	0.00166274	0.000982904	0.000227804	-0.000452968	-0.00107887	-0.00162071	-0.00201886	-0.00222027	-0.00220209	-0.00202618	-0.00183909	-0.00173851	-0.00170502	-0.00174995	-0.00188998	-0.00201009	-0.00195406	-0.00168843	-0.00132621	-0.000975937	-0.00065105	-0.000398382
HG62	closed	-55.149	-0.000197873	-0.000289092	-0.000387296	-0.000549088	-0.000731837	-0.000826113	-0.000831573	-0.000882909	-0.00105271	-0.00121909	-0.00125361	-0.00118876	-0.00108664	-0.000969763	-0.000870819	-0.000797465	-0.000724758	-0.000621741	-0.000484483	-0.000361337	-0.000330562	-0.000409047	-0.000482683	-0.000460558	-0.00039702	-0.000400364	-0.000451219	-0.00043635	-0.00036121	-0.000311608	-0.000309918	-0.000315932	-0.000294094	-0.000245313	-0.000188905	-9.74998e-05	6.93395e-05	0.000250056	0.00030078	0.000201304	0.000134332	0.000195805	0.000298368	0.000385828	0.000499177	0.000631487	0.000681496
HG62	control	-37.3965	-0.000354927	-0.000232678	-0.000157311	-0.000165229	-0.000217936	-0.000215768	-0.00014026	-9.72528e-05	-0.00016336	-0.000238291	-0.000210903	-0.000124368	-1.76604e-05	9.72655e-05	0.000175792	0.000225121	0.000286169	0.000382832	0.00051525	0.000640963	0.000678064	0.000593402	0.000482173	0.000435473	0.000415978	0.000328622	0.000204748	0.000178639	0.000254697	0.00032193	0.000322143	0.000269705	0.00019572	0.000122544	6.33668e-05	6.41091e-05	0.000162667	0.000281307	0.00026388	8.57639e-05	-8.34113e-05	-0.000146083	-0.000172589	-0.000231405	-0.000298224	-0.000345877	-0.000437052
HI03	open	-9.4307	0.00208143	0.00214443	0.00241289	0.00273068	0.00299142	0.00331805	0.00375917	0.00416501	0.00440777	0.00456142	0.00476091	0.004962	0.00505193	0.00507345	0.0051422	0.00527238	0.00536698	0.00535142	0.00530459	0.00527783	0.00527947	0.0053485	0.00543429	0.00558125	0.00582464	0.00596498	0.00592562	0.00581192	0.00565473	0.00542424	0.00511677	0.00482383	0.00467431	0.00459327	0.00431498	0.00378933	0.00326444	0.00291118	0.00265161	0.00234784	0.00199866	0.00172776	0.00152142	0.00114932	0.000555837	-8.09094e-05	-0.000680548
HI03	closed	-23.8624	0.0011102	0.00101231	0.00107765	0.00113712	0.00108365	0.00100064	0.000956755	0.000902043	0.000751838	0.000561121	0.000456081	0.000410253	0.000341154	0.000297833	0.000383571	0.000546046	0.000642865	0.000648745	0.000664539	0.000717803	0.000735183	0.000662274	0.000538024	0.00048909	0.000444842	0.000186799	-0.000224059	-0.000570623	-0.000855046	-0.00117886	-0.00150458	-0.00170146	-0.00169369	-0.00157951	-0.00152164	-0.00150463	-0.0014108	-0.00123624	-0.0010805	-0.00096508	-0.000769903	-0.000441929	-0.000112574	6.07733e-05	0.00011233	0.000196492	0.000295186
HI03	control	-24.8027	0.00229872	0.00217372	0.00212124	0.00197043	0.00172667	0.00156228	0.00148629	0.0013409	0.00108389	0.000905052	0.000913012	0.000934865	0.000808615	0.000651463	0.000652738	0.000730517	0.000693897	0.000558739	0.000493949	0.000516435	0.000443834	0.00019127	-4.99778e-05	-0.000116859	-0.000158475	-0.000369756	-0.000661306	-0.000790684	-0.00077383	-0.000837532	-0.000998318	-0.00100882	-0.000758772	-0.000495348	-0.000472133	-0.000593966	-0.000635479	-0.000615843	-0.000706802	-0.000902606	-0.00098238	-0.000853151	-0.000741542	-0.000865643	-0.0010807	-0.00111795	-0.00102261
IB13	open	-10.1849	0.0123382	0.0123554	0.0123328	0.012286	0.0121832	0.0119789	0.0116789	0.0112781	0.0107417	0.0100514	0.00919466	0.00819625	0.0072355	0.00652024	0.00603587	0.00561823	0.005153	0.00457401	0.00386622	0.0030872	0.0023116	0.00157901	0.000888026	0.00025685	-0.000303634	-0.000809613	-0.00124871	-0.00157756	-0.00173879	-0.00170735	-0.00150122	-0.00110746	-0.000502806	0.00021603	0.000945274	0.00174097	0.00265598	0.00361265	0.00449379	0.00526893	0.00597984	0.00660908	0.00708002	0.00734202	0.00738178	0.00720382	0.00682648
IB13	closed	-39.205	1.76006e-05	0.00024933	0.000491042	0.000679415	0.000812143	0.000898652	0.00094649	0.000942841	0.000884747	0.000775464	0.000612588	0.00038575	0.000124661	-7.37734e-05	-0.000174628	-0.000256633	-0.000371681	-0.000489635	-0.00058027	-0.000617704	-0.000597645	-0.000594184	-0.000636856	-0.00065974	-0.000645682	-0.000622598	-0.000587617	-0.000503278	-0.000380945	-0.00029945	-0.000283678	-0.000274695	-0.000194085	-6.03203e-05	5.69088e-05	0.000201341	0.000421212	0.000628312	0.000705458	0.000663695	0.000613446	0.000613504	0.000606356	0.000518893	0.000381615	0.000248048	9.17618e-05
IB13	control	-26.7823	-0.00142843	-0.00129536	-0.00110549	-0.000885775	-0.000649713	-0.000424558	-0.00022336	-6.66188e-05	3.82638e-05	0.000106929	0.000151485	0.000159855	0.000153751	0.000250314	0.000485238	0.000740732	0.000920105	0.000973578	0.000902453	0.000798352	0.000728056	0.000638792	0.000483965	0.000333766	0.000230535	0.000135332	2.63787e-05	-6.14451e-05	-8.8393e-05	-7.99346e-05	-0.00010498	-0.000185289	-0.000251053	-0.000276289	-0.000298517	-0.000286956	-0.000198422	-7.97984e-05	-1.84069e-05	-1.6355e-05	-9.06612e-07	7.42768e-05	0.00016017	0.000156432	5.98328e-05	-6.41307e-05	-0.00016984
LC63	open	-6.37609	0.0129981	0.0133649	0.0137787	0.0141594	0.0145159	0.0148385	0.015065	0.0151599	0.0150942	0.014874	0.0144422	0.0136416	0.0124957	0.0112462	0.0101149	0.0091201	0.00811687	0.00708236	0.00610806	0.00523097	0.00446116	0.00376643	0.0031508	0.00268625	0.00238505	0.00221372	0.00216753	0.00221663	0.00227435	0.00228847	0.00227251	0.00229328	0.00238138	0.00244021	0.00236541	0.002156	0.00183727	0.00145725	0.0011345	0.000928497	0.000787176	0.000664353	0.00057544	0.000466671	0.000238554	-0.000139667	-0.000760561
LC63	closed	-26.3211	0.00175863	0.0019192	0.00206394	0.00214621	0.00216252	0.00210989	0.00201867	0.00195955	0.00194945	0.00194579	0.00186304	0.00171744	0.00161056	0.00156309	0.00155012	0.0015542	0.00154585	0.00149307	0.00140439	0.0012994	0.00117657	0.0010169	0.000830085	0.0006665	0.00057412	0.000582659	0.000686079	0.000848551	0.000996861	0.00105932	0.00107436	0.00117557	0.00140579	0.0016789	0.00191309	0.00209967	0.00223847	0.00232617	0.00239278	0.00243501	0.00241084	0.00230203	0.00214864	0.00194264	0.00162998	0.00121459	0.000686947
LC63	control	-10.6922	0.00195411	0.0022864	0.0026362	0.00295645	0.00327277	0.00360043	0.00398888	0.00448452	0.00504629	0.00559504	0.00597771	0.00608542	0.00595993	0.0056799	0.00533785	0.00501655	0.00473203	0.00441923	0.00399035	0.0034766	0.00295121	0.00237377	0.00176408	0.00128791	0.0010414	0.000978316	0.000995406	0.000963869	0.000773767	0.00044281	8.16958e-05	-0.000238582	-0.00055669	-0.000974588	-0.00149373	-0.00203781	-0.00260113	-0.00318445	-0.00368892	-0.00402554	-0.00424334	-0.00440843	-0.00444144	-0.00429962	-0.00406069	-0.00378273	-0.00357513
MA45	open	-14.6834	0.0105622	0.0101161	0.00959285	0.00896677	0.00835967	0.00789748	0.00754496	0.00719787	0.00690738	0.00677892	0.00671988	0.00657951	0.0064117	0.00635292	0.00639576	0.00644398	0.00651904	0.00673282	0.00706844	0.00733937	0.0074257	0.00747341	0.00763142	0.00781657	0.00787479	0.0078206	0.00783043	0.00790375	0.0077843	0.00739556	0.00697994	0.00667506	0.00638692	0.00608447	0.00591331	0.00593766	0.00597423	0.00574272	0.00512131	0.00429028	0.00346642	0.00261186	0.00153204	0.000219459	-0.00115276	-0.00247483	-0.00360385
MA45	closed	-97.7402	0.000237517	0.0003564	0.000271141	8.98404e-05	4.58735e-05	0.000113776	7.43784e-05	-0.000100958	-0.000190759	-0.000102204	-3.44808e-05	-0.000143528	-0.000281922	-0.000254264	-0.000147203	-0.000161935	-0.000255713	-0.000218377	-3.81232e-05	6.10666e-05	-3.39644e-05	-0.000116336	-7.13356e-06	0.000139937	0.000113696	-2.19663e-06	5.44844e-05	0.000290552	0.000437963	0.000411338	0.000436711	0.000628441	0.000801413	0.000770651	0.000646577	0.000652348	0.000749289	0.000731843	0.000570896	0.000459018	0.000469464	0.000429619	0.000216489	-1.28024e-05	-5.48665e-05	-6.83715e-06	-0.000101401
MA45	control	-71.9078	0.000515918	0.000607572	0.000493448	0.000273226	0.000181379	0.00019875	0.000106077	-0.000133919	-0.000299343	-0.000283541	-0.000286355	-0.000478475	-0.000705829	-0.000751449	-0.000692585	-0.000729993	-0.000827952	-0.000791758	-0.00061331	-0.000511847	-0.00060526	-0.000691617	-0.000586831	-0.000433498	-0.000445766	-0.000557336	-0.000511173	-0.000291032	-0.000159993	-0.000205809	-0.000202273	-2.53157e-05	0.000157129	0.00016349	8.9368e-05	0.000143359	0.000290342	0.000331366	0.000225285	0.000161765	0.000226694	0.000257874	0.000131764	-6.25591e-06	4.03863e-05	0.00017327	0.000160634
MG07	open	-12.3563	0.0059806	0.00613953	0.00648095	0.00665525	0.00661086	0.00668245	0.00706108	0.00751997	0.00785625	0.00828851	0.00901932	0.00973661	0.0100657	0.0101185	0.0102459	0.0104385	0.0103298	0.00978958	0.00912228	0.00863709	0.00820385	0.00749733	0.00659963	0.00587316	0.00531749	0.00453855	0.00342936	0.00244407	0.00193884	0.00166672	0.00128062	0.000874614	0.000694664	0.000593918	0.000241753	-0.000274573	-0.0005927	-0.00063044	-0.000757513	-0.00119663	-0.00157033	-0.00156008	-0.00146044	-0.00165798	-0.00200406	-0.00211453	-0.00209395
MG07	closed	-49.348	0.00117673	0.00129886	0.00147803	0.00135787	0.0010893	0.00105116	0.00121689	0.0012278	0.00100057	0.000898236	0.00112224	0.00136414	0.00132409	0.0011928	0.00131336	0.00156303	0.00152881	0.00120566	0.000999931	0.00106416	0.00107092	0.000788485	0.000506034	0.000552683	0.000706576	0.000558746	0.000226559	0.000160555	0.000393837	0.00051361	0.000368501	0.000288143	0.000507881	0.000747591	0.000643179	0.000366659	0.000339693	0.000536688	0.000543103	0.000259953	7.94959e-05	0.000215641	0.000325105	7.95465e-05	-0.000272012	-0.000317403	-0.000190986
MG07	control	-39.9201	-0.0014927	-0.00118601	-0.000881981	-0.000889076	-0.00101658	-0.000896025	-0.000582391	-0.000440918	-0.000505901	-0.00041271	-3.92191e-05	0.000278314	0.000286463	0.000223965	0.000439813	0.000773673	0.00080182	0.000564075	0.000496352	0.000730299	0.000917459	0.000836815	0.000764295	0.000978815	0.00124376	0.00117504	0.000898193	0.000851231	0.00105556	0.00112215	0.000948359	0.000859867	0.00104741	0.00121563	0.001045	0.000757732	0.000743837	0.00090405	0.0008291	0.000507601	0.00036377	0.000537917	0.000648501	0.000421494	0.0001362	0.000149668	0.000285144
MM08	open	-7.83793	0.0182702	0.0173429	0.016265	0.0149425	0.0131787	0.0111376	0.00941937	0.00846232	0.00815077	0.00817984	0.00842757	0.00885016	0.00935196	0.00978216	0.0100761	0.0103373	0.0105737	0.0104981	0.00986061	0.00880205	0.00762704	0.00638443	0.00482304	0.00273829	0.000125456	-0.00290125	-0.0058443	-0.00783018	-0.00836898	-0.00774508	-0.00663381	-0.00556818	-0.00469755	-0.00404974	-0.00384707	-0.0043553	-0.00559828	-0.00730354	-0.00902316	-0.01042	-0.0113433	-0.011678	-0.0113604	-0.0104303	-0.00903306	-0.00731812	-0.00542475
MM08	closed	-75.7855	-0.000138555	-0.000208055	-4.91575e-05	0.000117878	1.72641e-05	-0.000204517	-0.000191827	2.20036e-05	6.33244e-05	-0.0001504	-0.000278512	-0.00015489	-3.73336e-05	-0.000162327	-0.000325853	-0.000189807	0.000127817	0.000236006	0.000126307	0.000189453	0.00052656	0.000763024	0.000657283	0.000456114	0.000471922	0.000564281	0.000403043	8.08159e-05	-9.16498e-06	0.000159624	0.000194854	-6.78722e-05	-0.000289119	-0.000190041	-2.19059e-05	-0.000133754	-0.000378663	-0.000372204	-0.000165661	-0.000156935	-0.000412877	-0.000568939	-0.00042776	-0.00026945	-0.000377374	-0.000541652	-0.000434732
MM08	control	-63.592	-0.000456791	-0.000543429	-0.000403568	-0.000238402	-0.000327004	-0.000542534	-0.000525242	-0.000284633	-0.000209598	-0.000414376	-0.00055195	-0.000439869	-0.000326297	-0.000446022	-0.0006157	-0.000501948	-0.000196923	-8.60012e-05	-0.000205442	-0.000173037	0.000151211	0.000424486	0.000389766	0.000268931	0.000370825	0.000553743	0.000458817	0.000136262	-1.12544e-05	0.000106488	0.000128814	-0.00012717	-0.000333448	-0.000198727	3.77077e-05	9.09373e-06	-0.00016806	-0.000106837	0.000159806	0.000233916	4.54442e-05	-4.25588e-05	0.000148752	0.00033447	0.000243666	7.74313e-05	0.000161112
MT26	open	-18.1562	0.00498958	0.00503314	0.00482056	0.00461196	0.00461526	0.00461756	0.00433466	0.00381121	0.00334802	0.00306016	0.00270724	0.00215407	0.0016363	0.00134169	0.00114286	0.000802186	0.000262892	-0.000212662	-0.000423558	-0.000576031	-0.000881471	-0.00124975	-0.00147335	-0.00156879	-0.00177202	-0.00211447	-0.0024002	-0.00258233	-0.00284039	-0.00324209	-0.00354616	-0.00352513	-0.00329481	-0.00301274	-0.00254031	-0.00165087	-0.000525956	0.000316533	0.000744787	0.00113065	0.00172157	0.00222853	0.0023015	0.00212158	0.00206686	0.00211504	0.00202842
MT26	closed	-78.0852	0.00150272	0.00138995	0.000972214	0.000524293	0.000318577	0.000217435	-5.45107e-05	-0.000426317	-0.000565531	-0.000432146	-0.000391335	-0.000617136	-0.000828879	-0.000776315	-0.000642618	-0.000710733	-0.000849171	-0.000718106	-0.00035626	-0.000169105	-0.00026619	-0.00030043	-6.52368e-05	0.000153993	4.97651e-05	-0.00017144	-0.000130913	9.45862e-05	0.000125618	-6.23232e-05	-0.000100278	0.000148938	0.000330178	0.000186942	-6.70893e-06	9.16381e-05	0.000323341	0.000287763	3.12074e-05	-4.79799e-05	0.000134098	0.000200327	-7.27248e-05	-0.000354498	-0.000289528	-8.34553e-05	-0.000115403
MT26	control	-53.933	0.00127562	0.00147063	0.00137928	0.00126995	0.00142341	0.00167333	0.00168329	0.00149121	0.00141591	0.00151338	0.00147565	0.00115877	0.00086048	0.000856144	0.000949897	0.000811641	0.000543853	0.000508169	0.000705128	0.000734403	0.000467822	0.000254193	0.000344044	0.00048676	0.000350003	0.000108241	0.000130788	0.000334889	0.000315354	5.23951e-06	-0.00021039	-0.000122247	-4.30274e-05	-0.000251835	-0.000507629	-0.00045194	-0.000222364	-0.000237413	-0.000484397	-0.000560687	-0.000349642	-0.000237507	-0.000486968	-0.000781181	-0.000744555	-0.000570065	-0.000660203
NBB20	open	-8.10014	0.0285308	0.0267817	0.0249214	0.0229421	0.0206266	0.0177098	0.0140216	0.00935599	0.0035087	-0.00335604	-0.0105157	-0.0170353	-0.0222869	-0.0260753	-0.0284845	-0.0297075	-0.0299608	-0.0295398	-0.0287619	-0.0277579	-0.0264914	-0.0249625	-0.0232909	-0.0215573	-0.0197007	-0.0177147	-0.0156371	-0.0134215	-0.0110549	-0.00856969	-0.00598818	-0.00341241	-0.000984779	0.00128463	0.00346593	0.00555543	0.00750066	0.0092226	0.0106483	0.0118354	0.0129137	0.0139535	0.0149769	0.0159426	0.0167329	0.0172909	0.0176572
NBB20	closed	-65.1338	0.00417476	0.00394	0.00378226	0.00368956	0.00354711	0.00328908	0.00296167	0.00259992	0.00214291	0.00158318	0.00101461	0.00050928	5.82913e-05	-0.000388229	-0.000838449	-0.00122448	-0.00151586	-0.00181411	-0.00221997	-0.00262644	-0.00282931	-0.00277914	-0.00258115	-0.00234882	-0.00210393	-0.00185525	-0.00165821	-0.00154683	-0.00147044	-0.00134994	-0.00118089	-0.00102648	-0.000902104	-0.000739512	-0.00053573	-0.000364421	-0.000274286	-0.000244845	-0.000216041	-0.000174093	-0.000148061	-0.000141488	-0.000101581	-2.71021e-06	9.69319e-05	0.000160613	0.000213917
NBB20	control	-50.4434	0.000986696	0.000994023	0.0010996	0.00128906	0.00144295	0.00149884	0.00149583	0.00147597	0.00140696	0.00126727	0.00110901	0.00099889	0.000939452	0.000874367	0.000780474	0.000700548	0.000657451	0.000572775	0.000353659	6.80685e-05	-0.000135815	-0.000213318	-0.000225355	-0.000253935	-0.000311932	-0.000382667	-0.000484935	-0.000638228	-0.000799809	-0.000894271	-0.000901914	-0.00087987	-0.000859217	-0.000779474	-0.000640702	-0.00052449	-0.000470596	-0.000446586	-0.000403872	-0.000343885	-0.00028965	-0.000228284	-0.000105171	8.19648e-05	0.000254427	0.000375465	0.000469038
NM37	open	-10.9234	0.00526073	0.00542149	0.00562479	0.00588954	0.00617587	0.00641561	0.00658312	0.00668421	0.00676397	0.00684645	0.0068894	0.0068698	0.00682669	0.00677304	0.00663957	0.00635852	0.00590283	0.00535911	0.00489275	0.004503	0.00413067	0.00384641	0.00366427	0.00346144	0.00315811	0.00279859	0.00251901	0.00243779	0.00257467	0.00283145	0.00307575	0.00329604	0.00347262	0.0035671	0.00361189	0.00362139	0.00358487	0.00345375	0.00319656	0.00288923	0.00261873	0.00233694	0.00196729	0.00157068	0.00121132	0.000791206	0.000186187
NM37	closed	-100.034	0.000498226	0.000472912	0.000393404	0.000327001	0.000333807	0.000369809	0.000352511	0.000302801	0.000314208	0.000397237	0.000448334	0.000409124	0.000355795	0.000360838	0.000353578	0.000247905	0.000104087	4.46379e-05	8.83241e-05	0.000119232	8.28346e-05	8.3669e-05	0.000189045	0.000292358	0.000302569	0.000291917	0.000349664	0.000442745	0.000467459	0.000408541	0.000368818	0.000391598	0.000367833	0.000239126	0.000115597	8.94815e-05	8.12579e-05	-4.52198e-06	-0.000107806	-0.000116779	-3.43173e-05	-4.07795e-06	-9.48609e-05	-0.000182519	-0.000184975	-0.000203828	-0.000319679
NM37	control	-55.3132	-0.000832235	-0.000759438	-0.000731244	-0.000698554	-0.000614349	-0.000512511	-0.000471954	-0.000500853	-0.000530641	-0.000538923	-0.000587885	-0.000716902	-0.000850216	-0.000899851	-0.000916605	-0.00099191	-0.00111763	-0.00120037	-0.00118057	-0.00114191	-0.00115485	-0.00114531	-0.00106022	-0.000985411	-0.000997318	-0.0010484	-0.00104814	-0.000966249	-0.000862446	-0.000786438	-0.000677333	-0.000486803	-0.000305842	-0.000185821	-3.55029e-05	0.000196633	0.000430979	0.000581947	0.000664013	0.000756798	0.000893938	0.000977171	0.000935475	0.000876732	0.000876461	0.000847979	0.000739183
NR85	open	-9.29136	0.00212927	0.00194066	0.00179245	0.00170023	0.00163921	0.00157039	0.00145479	0.00123499	0.000863379	0.000472165	0.000244097	0.000168575	0.000174248	0.000231754	0.000357037	0.000567171	0.000798433	0.000970996	0.00102454	0.000958302	0.00087403	0.000834175	0.00081956	0.000807612	0.000752012	0.00060192	0.000334957	-3.77159e-05	-0.000485303	-0.000933282	-0.00128009	-0.0015062	-0.00169199	-0.00190413	-0.00207701	-0.00211773	-0.00203859	-0.00185017	-0.00152148	-0.0010981	-0.000627902	-0.000133356	0.000380159	0.000941798	0.00143766	0.00171269	0.00177934
NR85	closed	-54.853	-0.00049593	-0.000433286	-0.00038323	-0.000299646	-0.000215968	-0.000161378	-0.000128014	-0.000115372	-0.000154641	-0.000198378	-0.000199927	-0.000174633	-0.000111464	-4.23465e-05	-2.18686e-05	-2.89085e-05	-3.98124e-06	6.63303e-05	0.00010617	5.83748e-05	7.99816e-06	3.47719e-05	9.70342e-05	0.000115841	5.26493e-05	-6.5814e-05	-0.000195284	-0.000327699	-0.000460484	-0.000539867	-0.000515986	-0.000427714	-0.000385107	-0.000405471	-0.000376418	-0.000261543	-0.000165559	-0.000145944	-0.000130837	-6.52904e-05	4.52147e-05	0.000156669	0.000264755	0.000418074	0.000563547	0.00058985	0.000512211
NR85	control	-40.2021	-9.33637e-05	-4.59485e-05	1.80438e-05	0.000114473	0.000212885	0.000277398	0.000293984	0.000261125	0.000165428	6.59384e-05	3.62187e-06	-5.08573e-05	-7.1935e-05	-5.10254e-05	-3.10422e-05	-1.71516e-05	1.82739e-05	5.34403e-05	1.43804e-05	-0.000116467	-0.000236618	-0.000250559	-0.000180171	-0.000109592	-0.00010851	-0.00016737	-0.000231919	-0.000293963	-0.000372069	-0.000428628	-0.000394114	-0.000273836	-0.000163525	-9.31908e-05	2.22132e-05	0.000214395	0.000392359	0.000482998	0.000510272	0.000491302	0.000437009	0.000352977	0.00026865	0.00026262	0.000282689	0.000195769	1.55278e-05
NZ05	open	-9.11341	0.00210921	0.00166671	0.00120927	0.00079612	0.000478663	0.000306691	0.000291846	0.000379964	0.000484038	0.000555072	0.000593288	0.000603867	0.00059804	0.00055283	0.0003728	4.18048e-05	-0.000325736	-0.000650887	-0.000936227	-0.00121209	-0.00149882	-0.00178098	-0.00204002	-0.00228596	-0.00252769	-0.00271917	-0.00274502	-0.0025614	-0.00229963	-0.00205092	-0.0017773	-0.00149558	-0.00124295	-0.00100017	-0.000721301	-0.000354188	8.48708e-05	0.000546084	0.0010292	0.00152895	0.00196846	0.00226878	0.00243601	0.00253072	0.00261421	0.00269645	0.00274059
NZ05	closed	-102.463	0.000130739	6.91477e-05	-5.31591e-05	-0.000243899	-0.00039308	-0.000448258	-0.000496026	-0.000603603	-0.000698833	-0.000709917	-0.000702716	-0.000757412	-0.000821047	-0.000796761	-0.000712442	-0.000678243	-0.00071534	-0.00071292	-0.000589693	-0.000433493	-0.000360673	-0.000325356	-0.000253454	-0.000192811	-0.00021001	-0.000300907	-0.000375558	-0.000383202	-0.000409684	-0.000498373	-0.000554396	-0.000524122	-0.000469751	-0.000439008	-0.00039293	-0.000270086	-0.000102062	2.15818e-05	9.32225e-05	0.000200769	0.000375601	0.000531781	0.000606067	0.000650017	0.000750521	0.000867697	0.000891911
NZ05	control	-67.7885	-0.000699531	-0.000755954	-0.000837276	-0.000973081	-0.00107283	-0.00108459	-0.0010861	-0.00113973	-0.00117022	-0.00109588	-0.000970035	-0.000888402	-0.000846817	-0.000768126	-0.000649886	-0.000575203	-0.00056042	-0.000501811	-0.000341421	-0.000182628	-0.000136219	-0.000157566	-0.000165622	-0.000177394	-0.00025128	-0.000394027	-0.000499583	-0.00050357	-0.000507191	-0.000563876	-0.000575554	-0.000488114	-0.000374358	-0.000313268	-0.000288319	-0.000209573	-7.73e-05	9.70682e-06	3.95145e-05	0.000109878	0.00024826	0.000368482	0.000412567	0.000428863	0.000511439	0.000633882	0.000698084
OBB	open	-6.40037	-0.00530455	-0.00506456	-0.00470522	-0.00410096	-0.00343706	-0.00296557	-0.00273584	-0.00257511	-0.00242792	-0.00242336	-0.00259028	-0.00272104	-0.00265569	-0.00258933	-0.00273845	-0.00295635	-0.00309307	-0.00332212	-0.00382279	-0.00446306	-0.00501189	-0.00543076	-0.00579082	-0.00612344	-0.00631667	-0.00623246	-0.00600446	-0.00588357	-0.00582606	-0.00554928	-0.00495357	-0.00424374	-0.00357591	-0.00288443	-0.00211069	-0.00131635	-0.000620227	3.17121e-05	0.000863188	0.0019034	0.00300535	0.00415888	0.00541014	0.00666497	0.00786403	0.00903418	0.0101244
OBB	closed	-43.1474	-0.000245771	-0.000474969	-0.000496189	-0.00021922	9.45871e-06	-3.54137e-05	-0.000115462	7.94416e-05	0.000393189	0.000473943	0.000394164	0.00050346	0.000847014	0.00110741	0.00109528	0.00108599	0.00130129	0.00146696	0.00129914	0.000988849	0.000906262	0.00102265	0.00100299	0.00074057	0.000507294	0.000494814	0.000484219	0.000225078	-9.33638e-05	-0.000120677	4.56164e-05	2.89174e-05	-0.000187247	-0.000268638	-0.00013104	-3.50867e-05	-0.000148757	-0.000256817	-5.38234e-05	0.000307632	0.00045581	0.000418783	0.000524991	0.000803796	0.000931516	0.000770911	0.000569429
OBB	control	-44.3615	0.000725974	0.000574978	0.000606106	0.00088715	0.00111204	0.00103766	0.000847418	0.000859896	0.000949372	0.000770692	0.000381522	0.000137816	0.000135821	8.51678e-05	-0.000198526	-0.000463362	-0.000502028	-0.000511049	-0.000724527	-0.00101351	-0.00108612	-0.000991445	-0.00101868	-0.00122349	-0.00134998	-0.0012308	-0.00106079	-0.00110104	-0.00123338	-0.00114954	-0.000898827	-0.000806475	-0.000925252	-0.000966008	-0.000831829	-0.00074123	-0.00084212	-0.000967409	-0.000849122	-0.000591385	-0.000507456	-0.000549827	-0.000414755	-7.63751e-05	0.000210153	0.000328305	0.000427092
OK15	open	-11.0941	0.0133666	0.0145516	0.0154539	0.0160989	0.0167267	0.017338	0.0175943	0.0173301	0.0168306	0.016421	0.0160689	0.0154667	0.0145728	0.0136848	0.0128175	0.0117947	0.0107677	0.0100056	0.00949631	0.00898914	0.00833129	0.00776024	0.00759961	0.00782255	0.00817689	0.00853471	0.00901503	0.00969771	0.0103548	0.0107642	0.0110776	0.0115305	0.0119241	0.0118491	0.0113678	0.0108601	0.0103227	0.00937125	0.00790967	0.00620452	0.00436167	0.00226745	-0.000103685	-0.00259354	-0.00501004	-0.00729545	-0.00959849
OK15	closed	-33.3215	0.0108693	0.0110216	0.0108226	0.0104196	0.0102214	0.010139	0.00971434	0.00888244	0.00806931	0.00747758	0.00677876	0.00570117	0.00459964	0.00393551	0.00349014	0.00278938	0.00188685	0.00121643	0.000887537	0.000482817	-0.000236806	-0.000893648	-0.00114777	-0.0012152	-0.00148966	-0.00195105	-0.00222647	-0.0022458	-0.00241482	-0.0029318	-0.00336814	-0.00335647	-0.00322414	-0.00343257	-0.00382062	-0.00393782	-0.00384333	-0.00406582	-0.00475323	-0.00537592	-0.00552635	-0.00550071	-0.005665	-0.0056695	-0.00500101	-0.00388268	-0.0029773
OK15	control	-41.3007	0.000996464	0.00119626	0.00106872	0.000806131	0.000847018	0.00111166	0.00112402	0.000765686	0.00046531	0.000505064	0.000579202	0.000294479	-0.000121275	-0.000202159	-8.91213e-05	-0.000230723	-0.000582458	-0.000681391	-0.000407936	-0.000212978	-0.00037784	-0.000547802	-0.000348894	2.07268e-05	0.000116722	-5.29967e-05	-7.83586e-05	0.00013459	0.000193575	-8.51905e-05	-0.000272792	-5.20919e-05	0.000219569	0.000125788	-0.000150102	-0.000132455	0.000190077	0.000304655	4.28534e-05	-0.000125174	8.47612e-05	0.000326306	0.000217833	-3.2832e-05	2.20913e-05	0.000306487	0.000300476
RA06	open	-8.34848	0.00303172	0.00287749	0.00252481	0.00197337	0.00126989	0.000397768	-0.000494622	-0.00102895	-0.00102518	-0.0005988	-6.17241e-06	0.000581814	0.00115135	0.00169691	0.00221849	0.00274	0.00323788	0.00368274	0.00406557	0.00439486	0.0046547	0.00475527	0.00467812	0.00447772	0.00420676	0.00390118	0.00358766	0.00327079	0.00296001	0.00274314	0.00261465	0.00246918	0.00232544	0.00229004	0.00239888	0.00261303	0.00283855	0.00302314	0.00320665	0.00339052	0.0035109	0.00353194	0.00350089	0.00348379	0.00351781	0.00360004	0.00368866
RA06	closed	-63.5788	0.00169614	0.00169467	0.00170666	0.00170738	0.00163895	0.00151821	0.00142674	0.00140615	0.00142341	0.00143257	0.00140456	0.0013621	0.00131549	0.00124743	0.00117473	0.00113889	0.00111916	0.00105895	0.00093161	0.000776769	0.000662927	0.000579608	0.000498541	0.000415168	0.000354731	0.00030313	0.000212182	0.000109252	2.92667e-05	-4.05285e-05	-0.000152291	-0.000341965	-0.000552296	-0.000706441	-0.000797887	-0.000871572	-0.000983251	-0.0011119	-0.00121526	-0.00130931	-0.00140766	-0.00147896	-0.00146668	-0.0013817	-0.00129739	-0.00124357	-0.00118027
RA06	control	-54.9386	0.00321816	0.00317867	0.00314216	0.00305388	0.00289517	0.00272846	0.00261396	0.00256386	0.00255777	0.00255075	0.00248021	0.00235131	0.00219641	0.00202935	0.00185626	0.00169134	0.00153402	0.0013551	0.0011366	0.000907359	0.000712757	0.000541349	0.000363436	0.000181871	3.90592e-05	-7.80032e-05	-0.000205333	-0.000309275	-0.000381812	-0.000465677	-0.000617743	-0.000851947	-0.00109215	-0.00126749	-0.00137726	-0.00146033	-0.00157985	-0.00172388	-0.00184701	-0.00197497	-0.00211866	-0.00223363	-0.00226786	-0.00221954	-0.002138	-0.00204534	-0.00192772
RF42	open	-3.44677	0.00339152	0.00315642	0.00289148	0.00264436	0.00256628	0.00274713	0.00315044	0.00377202	0.00465886	0.00573751	0.00679682	0.00760738	0.00808862	0.0082516	0.00797349	0.0071665	0.00596905	0.00456279	0.0030544	0.00154025	8.51305e-05	-0.00132339	-0.0026699	-0.00390578	-0.00500639	-0.00599209	-0.0068923	-0.00762123	-0.00823448	-0.00904553	-0.0103003	-0.012023	-0.0137796	-0.0148339	-0.0148793	-0.0140905	-0.01277	-0.011144	-0.0092791	-0.00724438	-0.00515491	-0.00306484	-0.00096872	0.00114367	0.00320979	0.00505837	0.00659301
RF42	closed	-78.0417	0.000463963	0.000367845	0.000251979	0.00016452	0.000203886	0.000359833	0.000510068	0.000598332	0.000696305	0.000825064	0.000880105	0.000797945	0.000658492	0.000561415	0.000460635	0.000263736	3.89256e-06	-0.000213882	-0.000342378	-0.000401307	-0.00041515	-0.000408524	-0.000390261	-0.00037365	-0.00037537	-0.000361672	-0.000288269	-0.000201406	-0.000219569	-0.000363002	-0.000529164	-0.000642823	-0.000735608	-0.000833838	-0.000854457	-0.000758749	-0.000646036	-0.000579599	-0.000505187	-0.000367641	-0.000194842	-5.10047e-05	4.52773e-05	0.000111022	0.000163881	0.000215966	0.000266832
RF42	control	-44.0976	-0.000857409	-0.000917845	-0.00094416	-0.000951441	-0.000888678	-0.00074074	-0.000580216	-0.000456679	-0.000341527	-0.000236947	-0.000216285	-0.000311637	-0.000442657	-0.000511781	-0.000547624	-0.00061567	-0.000687317	-0.000693209	-0.000610586	-0.000482177	-0.000374926	-0.000342872	-0.000368342	-0.00039955	-0.000424092	-0.000429674	-0.000379811	-0.000262553	-0.0001604	-0.000152351	-0.000173551	-0.000120579	2.98677e-06	0.000156649	0.000360044	0.000608656	0.000810495	0.000918107	0.00100369	0.00111863	0.00121838	0.00124235	0.00117149	0.00103136	0.000869885	0.000724692	0.000619076
RL69	open	-10.6407	0.00687118	0.00666207	0.00644221	0.00617352	0.00588324	0.00564046	0.00542929	0.00511123	0.00463297	0.00410221	0.00360128	0.00312532	0.0026819	0.00234677	0.00215408	0.00207177	0.0020903	0.00217429	0.00223853	0.00227576	0.00231007	0.00229203	0.00222547	0.0021893	0.00215757	0.00196079	0.00149029	0.00079892	-5.50597e-05	-0.00119478	-0.00279222	-0.00486224	-0.00720867	-0.00941155	-0.0110456	-0.0119121	-0.0120143	-0.0114249	-0.0103194	-0.00898735	-0.00765161	-0.00633784	-0.00497096	-0.00357105	-0.00224208	-0.00103213	4.81826e-05
RL69	closed	-77.2535	0.00231108	0.00241822	0.00260688	0.0027247	0.00272149	0.00272736	0.00283316	0.00290322	0.00279696	0.00260223	0.00247303	0.00241971	0.00230069	0.00206748	0.00186651	0.00175691	0.00158539	0.00124485	0.00082663	0.000495178	0.000252126	-3.94301e-05	-0.000345196	-0.000492005	-0.000465952	-0.00044805	-0.000532286	-0.000602645	-0.000539486	-0.00043793	-0.000470527	-0.000577267	-0.000576631	-0.000474956	-0.000439822	-0.000513677	-0.000585453	-0.000594374	-0.000656939	-0.00089413	-0.00118328	-0.00133296	-0.0013487	-0.00139174	-0.00150337	-0.00154163	-0.00145622
RL69	control	-56.2947	0.000377454	0.000542919	0.000770539	0.000929021	0.000955777	0.000948818	0.00099904	0.00101137	0.000850167	0.000578294	0.000358725	0.000236463	8.85625e-05	-0.000148505	-0.000329522	-0.000352175	-0.000335731	-0.00040918	-0.000529692	-0.000559827	-0.000510371	-0.000552281	-0.000695797	-0.000750652	-0.000635291	-0.000507845	-0.000493217	-0.000501947	-0.000404925	-0.00025261	-0.000204283	-0.000243185	-0.000182944	1.17597e-05	0.000151086	0.000151617	0.000134202	0.000197229	0.000243358	0.000129698	-6.931e-05	-0.000181056	-0.000181752	-0.000215892	-0.00034684	-0.000431972	-0.000380719
SG13	open	-9.90716	0.0129325	0.0131886	0.0132248	0.0129945	0.0123969	0.0114326	0.0102542	0.00893157	0.0073594	0.00542169	0.00314786	0.000624658	-0.00218021	-0.00530115	-0.00856156	-0.011666	-0.0143783	-0.0165705	-0.0182683	-0.0194552	-0.0199158	-0.019454	-0.0180213	-0.0157965	-0.0132239	-0.0107118	-0.00838223	-0.00608154	-0.00359462	-0.000925316	0.00171099	0.00414456	0.00639611	0.008457	0.0101158	0.0112258	0.0119381	0.0124071	0.0125295	0.0121868	0.0114825	0.0106323	0.00975626	0.00883408	0.00784479	0.00695144	0.00630964
SG13	closed	-79.5168	6.94882e-05	-0.000143674	-0.000257882	-0.000368597	-0.000596831	-0.000848479	-0.000942488	-0.000940561	-0.00101879	-0.00114869	-0.00116468	-0.00103308	-0.000898241	-0.000843972	-0.000755151	-0.000546284	-0.000362988	-0.000368794	-0.000493907	-0.000570166	-0.000561198	-0.000540965	-0.000537275	-0.000442951	-0.00017893	0.000124287	0.000278087	0.000351471	0.00054464	0.000823492	0.00101639	0.00107366	0.00112508	0.00126283	0.00132393	0.00114374	0.00088879	0.0007837	0.000737873	0.000563	0.000295309	0.00013323	0.000159033	0.000236234	0.000219141	0.000187481	0.000274501
SG13	control	-56.7431	0.00087982	0.000595254	0.000443605	0.000340595	0.000173005	1.60291e-05	1.19701e-05	0.000102359	0.000125025	8.76432e-05	0.00012245	0.000259275	0.000382789	0.000411784	0.000427167	0.00053274	0.00064262	0.000597767	0.000450859	0.000368277	0.000361134	0.000316688	0.000194846	0.000107499	0.000147774	0.000231561	0.000214624	0.000154491	0.000224558	0.000403687	0.000536677	0.000553679	0.000561208	0.00064857	0.000662458	0.000449629	0.000188235	0.000129474	0.00020121	0.000183179	4.6775e-05	-4.81514e-05	-2.15393e-05	-2.84008e-06	-0.000126593	-0.000287329	-0.000324912
TA10	open	-23.2572	0.000981267	0.00145761	0.00211943	0.002878	0.00375885	0.0047169	0.0056344	0.00641453	0.00706627	0.00766009	0.00814911	0.00844085	0.00857716	0.00866152	0.00866436	0.00849543	0.00820109	0.00782491	0.00730138	0.00659107	0.00580508	0.00515605	0.00474098	0.00450324	0.00438109	0.00436688	0.00438253	0.00430034	0.00412268	0.00397417	0.00394796	0.00400309	0.004028	0.00402545	0.00417803	0.00455199	0.00490042	0.00501492	0.00501111	0.00504753	0.00500206	0.00461968	0.00388002	0.0030466	0.00223735	0.00121186	-2.82248e-05
TA10	closed	-49.0945	-0.000156151	-4.09231e-05	-2.87697e-07	-3.57169e-05	-2.45835e-05	3.77237e-05	5.44944e-05	-2.97273e-05	-0.000133284	-0.000152159	-0.000166783	-0.000297265	-0.00046841	-0.000533652	-0.000532978	-0.000598405	-0.000669955	-0.000587721	-0.000373777	-0.000196104	-0.000116611	-3.43592e-05	9.77931e-05	0.000163671	9.26361e-05	2.61293e-05	8.78285e-05	0.000153936	9.41124e-05	6.15528e-06	9.63911e-06	4.82127e-05	-2.51693e-05	-0.000198439	-0.000233875	-7.3977e-05	3.56713e-05	-2.84161e-05	-6.98306e-05	0.000108858	0.000351673	0.000399596	0.000357166	0.000494401	0.000754983	0.000838793	0.00068864
TA10	control	-45.2752	-0.0011888	-0.0010531	-0.000983124	-0.00097526	-0.000887599	-0.000740502	-0.00066041	-0.000704301	-0.000762263	-0.000702613	-0.000606453	-0.000604279	-0.000638944	-0.00057982	-0.000474559	-0.000460768	-0.000491689	-0.000413586	-0.00022705	-8.66446e-05	-5.57774e-05	-1.36219e-05	9.18681e-05	0.000121829	3.20581e-06	-9.87795e-05	-1.92013e-05	0.000129937	0.000170688	0.00015786	0.000223354	0.000322958	0.000288073	0.000120126	8.06993e-05	0.000268145	0.00042853	0.000377318	0.000292895	0.000397334	0.000548956	0.00049177	0.000313321	0.000294842	0.000429536	0.000425067	0.000216709
TL57	open	-21.637	0.00346636	0.00346646	0.0034701	0.0035158	0.00351192	0.00344334	0.003479	0.00368633	0.00390096	0.00398613	0.00401802	0.00415218	0.00439384	0.00458559	0.00466183	0.00475357	0.00493027	0.00504354	0.00496196	0.00476871	0.00462891	0.004576	0.00448553	0.00429602	0.00413697	0.00409705	0.00406067	0.00394151	0.00382854	0.00379378	0.00375797	0.00361789	0.00339499	0.00322503	0.00315459	0.00300946	0.00266751	0.00223241	0.00183044	0.00141643	0.000899717	0.00035973	-5.64059e-05	-0.000352233	-0.000699866	-0.00117475	-0.00162383
TL57	closed	-88.3959	0.000784083	0.0007295	0.000830107	0.000981995	0.000970718	0.000813859	0.000746874	0.000828232	0.000852737	0.000723208	0.00062403	0.000703215	0.000830139	0.000802938	0.000677735	0.000677911	0.000825991	0.000908275	0.00083979	0.000806435	0.000934718	0.00109218	0.00110837	0.00104851	0.00111045	0.00129308	0.00137948	0.00130705	0.00126439	0.00133307	0.00134898	0.00117702	0.000945849	0.000851051	0.000832507	0.000689497	0.00041842	0.000216924	0.000176091	0.000117828	-0.000102475	-0.00031632	-0.000345624	-0.000299996	-0.000383831	-0.000589949	-0.000722322
TL57	control	-70.5866	-0.000283116	-0.000376526	-0.000337045	-0.000253075	-0.000314367	-0.000502204	-0.000580007	-0.000485422	-0.00043357	-0.000528479	-0.000591897	-0.000480298	-0.00031466	-0.000292668	-0.000367377	-0.000323271	-0.000135655	-1.59358e-05	-5.98936e-05	-8.79777e-05	3.2348e-05	0.000174443	0.000173448	9.63387e-05	0.000140351	0.00031493	0.000412227	0.000366862	0.00036996	0.000501111	0.000591181	0.000516436	0.000400628	0.000420678	0.000526232	0.000520139	0.000369048	0.000251312	0.000276079	0.000288677	0.000140831	-1.39205e-05	3.506e-06	0.000103633	9.40951e-05	-2.36716e-05	-5.95653e-05
VZ48	open	-25.3861	0.00889284	0.0078371	0.00646061	0.00479335	0.00275499	0.000148177	-0.00276787	-0.00523911	-0.00688921	-0.00784118	-0.00828097	-0.00833715	-0.0079958	-0.00729246	-0.00648525	-0.00575491	-0.00500962	-0.00411681	-0.00311994	-0.00222638	-0.00154289	-0.000897313	-0.000173808	0.000501161	0.00104472	0.00158562	0.00229558	0.00316282	0.0040667	0.00493462	0.0057833	0.00665415	0.00744617	0.00800341	0.0083701	0.00865813	0.00886949	0.00895375	0.00885574	0.00859685	0.00822966	0.00777477	0.00717109	0.00636738	0.00547872	0.00459928	0.0037144
VZ48	closed	-51.6882	-6.83537e-05	-9.91226e-05	-0.000184348	-0.00019248	-0.000111582	-8.26993e-05	-0.000142613	-0.000184966	-0.000145864	-9.52125e-05	-0.000100441	-0.000121562	-5.32218e-05	9.12837e-05	0.000150818	0.000115446	0.000160405	0.000314526	0.000445244	0.000459887	0.000405519	0.000430782	0.000517589	0.000507278	0.000361577	0.000203747	0.000142383	0.000112681	3.25378e-05	-4.92987e-05	-5.24471e-05	2.25117e-05	6.75126e-05	3.40315e-05	3.81986e-05	0.00010811	0.000139457	8.76838e-05	1.87707e-05	1.26424e-05	2.70819e-05	1.96722e-05	1.68256e-05	5.03114e-05	0.000125298	0.000142504	6.19421e-05
VZ48	control	-48.6611	-0.000308293	-0.000320233	-0.00035469	-0.000273367	-9.38243e-05	1.87208e-05	1.71317e-05	1.67434e-05	9.23442e-05	0.000151555	0.000100185	-3.52676e-05	-0.000150564	-0.000236463	-0.000431213	-0.000763003	-0.00107093	-0.0012932	-0.00153223	-0.00187209	-0.00225051	-0.00249354	-0.0025808	-0.00264746	-0.00276974	-0.00287141	-0.00285101	-0.00276607	-0.00269114	-0.00258168	-0.00235437	-0.00199427	-0.00162275	-0.00132289	-0.0010019	-0.000644541	-0.000343631	-0.000130613	5.08736e-05	0.000286513	0.000549376	0.000781875	0.00097266	0.00115658	0.00137048	0.00153073	0.00158826
YG31	open	-12.0379	-0.00882823	-0.00900261	-0.0090805	-0.00886685	-0.00849306	-0.00818163	-0.00795152	-0.00763977	-0.00721137	-0.00683369	-0.00656607	-0.00620674	-0.00560046	-0.00492145	-0.00440926	-0.00399317	-0.00351877	-0.00304785	-0.00271105	-0.00244152	-0.00200631	-0.00133661	-0.000575061	0.000144119	0.000809611	0.00143989	0.00190273	0.00204837	0.00202064	0.00213245	0.00248522	0.00290237	0.00323266	0.00359289	0.00408644	0.00458734	0.0049767	0.00533569	0.00578752	0.00628244	0.00664429	0.00679213	0.00688788	0.0070349	0.00706502	0.00689324	0.00666331
YG31	closed	-43.0917	-0.000200196	-0.000210614	-0.000209385	-7.91894e-05	7.68192e-05	9.71508e-05	5.73612e-05	0.000140418	0.000291395	0.000320935	0.000220117	0.000176085	0.000290088	0.000387203	0.000326806	0.000292496	0.000454427	0.000671143	0.00073356	0.000701793	0.00078239	0.000955332	0.00100323	0.000878406	0.000809483	0.000931315	0.00106387	0.00101932	0.000869094	0.000799861	0.000834	0.00078733	0.000595797	0.000453196	0.000465932	0.000488838	0.000377787	0.000236986	0.000251426	0.00035764	0.000330138	0.000148391	3.29694e-05	6.01708e-05	2.40889e-05	-0.000170931	-0.000323867
YG31	control	-49.5471	0.00070593	0.000397652	0.000133078	1.89559e-05	-9.17466e-05	-0.000354083	-0.000657331	-0.000803059	-0.000831142	-0.000947324	-0.00119941	-0.00140017	-0.00142466	-0.00144133	-0.00160599	-0.00174771	-0.00167435	-0.0015189	-0.00152388	-0.00162562	-0.0015752	-0.00138444	-0.00131226	-0.0014336	-0.00148395	-0.00128837	-0.0010408	-0.000950202	-0.000942047	-0.000826091	-0.000594757	-0.000466399	-0.000509464	-0.00050122	-0.00032316	-0.000125115	-5.19072e-05	-8.79051e-06	0.000186119	0.000466147	0.000573163	0.000481103	0.000463059	0.00063827	0.000773829	0.000717975	0.000675454
YL09	open	-10.1808	0.00371885	0.0043896	0.00495496	0.00554702	0.00608729	0.00640148	0.00647854	0.00630038	0.00576589	0.00488632	0.00377763	0.00259435	0.00137739	0.000118318	-0.00109973	-0.00227316	-0.00345744	-0.00461632	-0.00570737	-0.00675912	-0.00781829	-0.00882912	-0.00969182	-0.0103768	-0.0108434	-0.01109	-0.0111428	-0.0109959	-0.0106671	-0.0101694	-0.00950303	-0.00863924	-0.00754361	-0.00628982	-0.00503756	-0.00391649	-0.00297285	-0.00217554	-0.00147093	-0.000804364	-3.10691e-05	0.00102247	0.00235465	0.0038095	0.00525147	0.00663357	0.00794735
YL09	closed	-99.9128	-0.00102628	-0.000932357	-0.000760013	-0.000535907	-0.000359049	-0.000262418	-0.000205184	-0.000192224	-0.000234737	-0.000296469	-0.00031368	-0.000257685	-0.000196319	-0.000198165	-0.000254675	-0.000324014	-0.000419657	-0.000577249	-0.00078415	-0.000968746	-0.0010682	-0.00111262	-0.00113925	-0.00112804	-0.00106311	-0.000971487	-0.000883234	-0.0007903	-0.0006274	-0.000362723	-6.92282e-05	0.000163284	0.000324516	0.000491897	0.000658181	0.000712639	0.000653331	0.000586938	0.000554569	0.000493844	0.000391328	0.000348234	0.000444095	0.000631089	0.000820072	0.00102122	0.00129733
YL09	control	-64.0062	-0.000480988	-0.000490108	-0.000444397	-0.000342947	-0.000267422	-0.000221042	-0.000158773	-0.000133113	-0.000208596	-0.000352099	-0.000459325	-0.000463324	-0.000414103	-0.000365326	-0.000300155	-0.00018614	-5.78595e-05	2.51898e-05	3.7429e-05	9.21368e-06	1.54394e-05	6.36844e-05	0.000118004	0.000188751	0.000298434	0.000434251	0.000565914	0.000666434	0.000762861	0.000887404	0.000996378	0.00103808	0.00103053	0.00104767	0.00104638	0.000901926	0.000631926	0.000348246	0.000104935	-0.000146658	-0.000440482	-0.000696866	-0.000843376	-0.000934888	-0.00103528	-0.00108216	-0.000985619
ZF60	open	-10.5628	0.00420921	0.00455629	0.00468465	0.00464853	0.00459941	0.00459544	0.00453889	0.00425917	0.0037339	0.00312438	0.00252331	0.00185606	0.001117	0.000477837	1.86988e-05	-0.000359321	-0.000730619	-0.00104762	-0.00122722	-0.00127505	-0.00125553	-0.00115586	-0.000904846	-0.000487461	-3.58276e-05	0.000319494	0.000691086	0.00122285	0.00184637	0.00241974	0.00288974	0.0032713	0.00357847	0.00377168	0.00382635	0.00387556	0.0040189	0.00414021	0.00412904	0.00400988	0.00386244	0.00371169	0.00346702	0.00312063	0.00284023	0.00271516	0.00266162
ZF60	closed	-80.8767	0.00107255	0.00131083	0.00142536	0.00141459	0.00147202	0.00167139	0.00178024	0.00161736	0.001386	0.00136178	0.00147504	0.00146649	0.00134136	0.00134422	0.00148822	0.00153052	0.00133355	0.00107193	0.000947011	0.000817165	0.000482092	6.13667e-05	-0.000175302	-0.000186846	-0.000214548	-0.000391611	-0.000516147	-0.000430207	-0.00027466	-0.000233799	-0.000261776	-0.000220097	-0.000154834	-0.000205711	-0.000337345	-0.000313034	-6.21809e-05	0.000186839	0.000284407	0.000321345	0.000405483	0.000465777	0.000319279	4.62842e-05	-5.65316e-05	-7.25963e-06	-5.47357e-05
ZF60	control	-62.9708	0.00120841	0.00138389	0.00147018	0.00144064	0.00146911	0.001637	0.00172166	0.00153176	0.00124315	0.00112868	0.00113936	0.00101331	0.000755371	0.00063128	0.000677647	0.000652644	0.000396923	9.00804e-05	-4.10318e-05	-0.000132197	-0.000395138	-0.00072582	-0.00087517	-0.0008189	-0.000796539	-0.000934496	-0.00101351	-0.000852049	-0.000598671	-0.000463036	-0.000414579	-0.000300311	-0.000140374	-8.96719e-05	-0.000136972	-4.86881e-05	0.000248975	0.000542029	0.000680218	0.000731969	0.000803095	0.000836787	0.000668117	0.000390875	0.000290843	0.000335541	0.000274917
[truncated: 573 more columns]

## Sheet: 2e
		-4838.71	-4806.45	-4774.19	-4741.94	-4709.68	-4677.42	-4645.16	-4612.9	-4580.65	-4548.39	-4516.13	-4483.87	-4451.61	-4419.35	-4387.1	-4354.84	-4322.58	-4290.32	-4258.06	-4225.81	-4193.55	-4161.29	-4129.03	-4096.77	-4064.52	-4032.26	-4000	-3967.74	-3935.48	-3903.23	-3870.97	-3838.71	-3806.45	-3774.19	-3741.94	-3709.68	-3677.42	-3645.16	-3612.9	-3580.65	-3548.39	-3516.13	-3483.87	-3451.61	-3419.35	-3387.1	-3354.84	-3322.58
BH88 closed	left	-8.24748	-8.22621	-8.18579	-8.13126	-8.07513	-8.02629	-7.98739	-7.95819	-7.93572	-7.91412	-7.88957	-7.86102	-7.82999	-7.79979	-7.77121	-7.74176	-7.70962	-7.67672	-7.64698	-7.62139	-7.59806	-7.57815	-7.56353	-7.55387	-7.5486	-7.54836	-7.55514	-7.56691	-7.57665	-7.58225	-7.58742	-7.59399	-7.60143	-7.60963	-7.62059	-7.63579	-7.65411	-7.67321	-7.69259	-7.71343	-7.73621	-7.76309	-7.79572	-7.83228	-7.87052	-7.90959	-7.94926	-7.99169
BH88 closed	right	-210.335	-210.318	-210.306	-210.297	-210.289	-210.276	-210.256	-210.226	-210.185	-210.136	-210.094	-210.071	-210.066	-210.074	-210.087	-210.104	-210.126	-210.152	-210.179	-210.205	-210.228	-210.247	-210.264	-210.281	-210.299	-210.321	-210.345	-210.371	-210.395	-210.413	-210.424	-210.429	-210.427	-210.419	-210.404	-210.379	-210.345	-210.301	-210.249	-210.185	-210.111	-210.029	-209.943	-209.861	-209.786	-209.723	-209.682	-209.666
BH88 closed	control	-244.884	-244.881	-244.877	-244.87	-244.868	-244.876	-244.885	-244.889	-244.896	-244.91	-244.919	-244.914	-244.899	-244.882	-244.868	-244.849	-244.826	-244.807	-244.793	-244.778	-244.752	-244.723	-244.698	-244.678	-244.653	-244.622	-244.596	-244.576	-244.555	-244.529	-244.505	-244.492	-244.488	-244.484	-244.479	-244.481	-244.488	-244.493	-244.495	-244.501	-244.517	-244.538	-244.553	-244.567	-244.586	-244.607	-244.618	-244.615
BH88 open	left	0.015825	0.0158178	0.0158117	0.0158051	0.0157968	0.0157878	0.0157799	0.0157744	0.0157707	0.015768	0.0157661	0.0157651	0.0157642	0.0157623	0.0157599	0.0157577	0.0157554	0.0157519	0.0157472	0.0157427	0.0157394	0.0157367	0.0157342	0.0157326	0.0157327	0.015734	0.0157358	0.0157386	0.0157435	0.015751	0.0157596	0.0157674	0.0157745	0.0157822	0.0157902	0.0157972	0.0158032	0.015809	0.0158146	0.0158195	0.0158232	0.0158257	0.0158263	0.0158241	0.0158184	0.0158101	0.0158011	0.0157913
BH88 open	right	0.00706294	0.0070794	0.00708749	0.00708679	0.00707773	0.0070617	0.00703944	0.00700988	0.00697021	0.00691755	0.00685062	0.00676835	0.00666721	0.00654183	0.00639141	0.00623005	0.00608333	0.00596805	0.00588754	0.00584203	0.00582936	0.00584091	0.00586104	0.00587018	0.00584906	0.00578066	0.00565099	0.00545457	0.00520931	0.00494648	0.00468529	0.00445194	0.0042847	0.00419852	0.00417809	0.00420599	0.00428035	0.00439649	0.00453652	0.00468248	0.00482268	0.00494929	0.00505589	0.00514802	0.00524732	0.00536657	0.00549458	0.00561
BH88 open	control	-0.0239471	-0.0239482	-0.023949	-0.0239492	-0.0239487	-0.0239482	-0.0239479	-0.0239481	-0.0239487	-0.0239487	-0.0239479	-0.023947	-0.0239459	-0.023944	-0.023942	-0.023941	-0.0239408	-0.0239401	-0.023939	-0.0239381	-0.0239383	-0.0239387	-0.0239387	-0.0239383	-0.0239381	-0.0239371	-0.0239344	-0.0239305	-0.0239268	-0.023924	-0.0239213	-0.0239187	-0.0239168	-0.0239156	-0.0239143	-0.0239122	-0.0239095	-0.0239063	-0.0239024	-0.0238969	-0.0238903	-0.0238833	-0.0238761	-0.0238682	-0.0238594	-0.0238508	-0.0238435	-0.0238382
DH45 closed	left	-51.9128	-51.9694	-52.0328	-52.1006	-52.1701	-52.2419	-52.3184	-52.3984	-52.474	-52.5314	-52.5588	-52.5559	-52.5325	-52.4988	-52.4613	-52.4239	-52.3884	-52.3556	-52.3223	-52.2843	-52.2402	-52.1925	-52.1471	-52.1062	-52.0665	-52.0261	-51.988	-51.9553	-51.9254	-51.8945	-51.8651	-51.842	-51.8264	-51.8145	-51.803	-51.7926	-51.7813	-51.7617	-51.7311	-51.6953	-51.6628	-51.6363	-51.6121	-51.5907	-51.574	-51.5606	-51.5449	-51.5216
DH45 closed	right	-182.597	-182.609	-182.622	-182.637	-182.65	-182.663	-182.676	-182.689	-182.701	-182.708	-182.716	-182.727	-182.743	-182.759	-182.773	-182.784	-182.793	-182.803	-182.813	-182.822	-182.828	-182.83	-182.827	-182.824	-182.823	-182.824	-182.827	-182.831	-182.833	-182.833	-182.834	-182.834	-182.832	-182.832	-182.834	-182.835	-182.837	-182.838	-182.841	-182.846	-182.854	-182.862	-182.869	-182.875	-182.881	-182.888	-182.899	-182.912
DH45 closed	control	-225.74	-225.755	-225.773	-225.796	-225.819	-225.844	-225.869	-225.895	-225.918	-225.934	-225.946	-225.952	-225.954	-225.953	-225.947	-225.938	-225.926	-225.917	-225.911	-225.906	-225.9	-225.89	-225.88	-225.872	-225.869	-225.869	-225.87	-225.873	-225.877	-225.882	-225.888	-225.895	-225.901	-225.907	-225.912	-225.916	-225.921	-225.928	-225.938	-225.952	-225.968	-225.983	-225.993	-226	-226.008	-226.02	-226.035	-226.051
DH45 open	left	0.0142198	0.0142213	0.0142239	0.0142278	0.0142326	0.0142377	0.0142431	0.0142488	0.0142549	0.0142607	0.0142655	0.0142693	0.0142732	0.0142771	0.0142803	0.0142829	0.0142857	0.0142891	0.0142921	0.014294	0.0142955	0.0142975	0.0142996	0.0143009	0.0143011	0.0143005	0.0142998	0.0142992	0.0142983	0.014297	0.0142965	0.0142966	0.014296	0.0142949	0.0142944	0.0142947	0.0142956	0.0142968	0.0142991	0.0143029	0.0143082	0.0143142	0.01432	0.0143254	0.0143308	0.0143361	0.0143413	0.0143465
DH45 open	right	0.0109558	0.0108891	0.0108419	0.0108407	0.010889	0.0109714	0.0110671	0.0111565	0.0112301	0.0112897	0.0113405	0.0113841	0.0114199	0.0114504	0.0114793	0.0115076	0.0115329	0.0115544	0.0115748	0.0115958	0.0116153	0.0116305	0.0116419	0.0116516	0.0116597	0.0116637	0.0116629	0.0116594	0.0116548	0.0116471	0.0116347	0.0116183	0.0116005	0.0115814	0.0115596	0.0115354	0.0115112	0.0114876	0.011462	0.0114309	0.0113937	0.0113504	0.0112974	0.0112292	0.0111423	0.011034	0.0109165	0.0108299
DH45 open	control	-0.0290469	-0.0290422	-0.0290385	-0.0290374	-0.0290381	-0.0290394	-0.0290413	-0.0290446	-0.0290486	-0.0290517	-0.0290535	-0.0290554	-0.0290579	-0.02906	-0.0290605	-0.0290598	-0.0290594	-0.0290595	-0.0290593	-0.0290585	-0.0290581	-0.029059	-0.02906	-0.0290604	-0.0290606	-0.0290618	-0.0290636	-0.0290645	-0.0290641	-0.029064	-0.0290651	-0.0290663	-0.0290665	-0.0290661	-0.0290668	-0.0290681	-0.0290684	-0.0290673	-0.0290664	-0.0290663	-0.0290656	-0.0290631	-0.02906	-0.0290576	-0.0290555	-0.0290522	-0.029048	-0.0290452
MC04_closed	left	-12.1608	-12.2571	-12.3804	-12.5353	-12.7271	-12.9561	-13.2099	-13.4564	-13.6627	-13.8222	-13.9434	-14.0314	-14.0886	-14.1178	-14.1222	-14.1049	-14.0673	-14.0044	-13.9072	-13.7698	-13.5871	-13.3518	-13.0553	-12.726	-12.431	-12.1987	-12.0188	-11.8831	-11.7844	-11.7158	-11.6715	-11.6475	-11.638	-11.6366	-11.6421	-11.6536	-11.6699	-11.6903	-11.7122	-11.7324	-11.7511	-11.7691	-11.7862	-11.8009	-11.8111	-11.8163	-11.8172	-11.8141
MC04_closed	right	-163.998	-164.042	-164.087	-164.144	-164.211	-164.268	-164.303	-164.324	-164.34	-164.347	-164.339	-164.319	-164.302	-164.29	-164.271	-164.24	-164.214	-164.205	-164.204	-164.202	-164.196	-164.196	-164.2	-164.194	-164.176	-164.162	-164.158	-164.154	-164.144	-164.136	-164.142	-164.159	-164.177	-164.192	-164.216	-164.248	-164.276	-164.296	-164.315	-164.34	-164.364	-164.377	-164.386	-164.401	-164.419	-164.426	-164.42	-164.411
MC04_closed	control	-250.014	-250.009	-250.005	-250.002	-250.003	-250.007	-250.013	-250.02	-250.029	-250.037	-250.045	-250.054	-250.062	-250.071	-250.08	-250.087	-250.094	-250.1	-250.104	-250.106	-250.106	-250.108	-250.11	-250.114	-250.118	-250.121	-250.123	-250.123	-250.122	-250.119	-250.116	-250.112	-250.108	-250.104	-250.102	-250.1	-250.1	-250.1	-250.099	-250.097	-250.093	-250.089	-250.084	-250.079	-250.074	-250.069	-250.064	-250.06
MC04_open	left	0.0175133	0.0175122	0.0175117	0.0175132	0.0175169	0.0175219	0.0175267	0.0175301	0.0175315	0.0175315	0.0175302	0.0175267	0.01752	0.01751	0.0174984	0.0174876	0.0174777	0.0174682	0.0174596	0.0174531	0.0174501	0.0174514	0.0174561	0.0174632	0.0174715	0.0174804	0.0174893	0.0174979	0.0175063	0.017514	0.0175201	0.0175236	0.0175251	0.0175262	0.0175271	0.0175264	0.0175236	0.0175204	0.0175177	0.0175144	0.0175097	0.0175044	0.0174995	0.0174967	0.0174967	0.0174991	0.0175033	0.0175086
MC04_open	right	0.00659186	0.00628318	0.00588867	0.00546238	0.00506369	0.00472443	0.00444856	0.00424991	0.00418997	0.00432351	0.00463312	0.00505849	0.00553859	0.00602291	0.00647708	0.00688069	0.00722164	0.00749182	0.00770115	0.0078934	0.00811356	0.00836672	0.00862906	0.00887524	0.0090881	0.00925745	0.00937753	0.0094464	0.00946446	0.0094309	0.00934377	0.0092207	0.00910482	0.00902432	0.00897371	0.00893463	0.00889028	0.00882852	0.00874008	0.00862325	0.00849842	0.00839005	0.008291	0.00817041	0.00799947	0.00777514	0.00752822	0.00730159
MC04_open	control	-0.0398681	-0.0398578	-0.039847	-0.0398386	-0.0398307	-0.0398196	-0.039807	-0.0397975	-0.0397917	-0.0397882	-0.0397869	-0.0397901	-0.0397981	-0.0398063	-0.0398113	-0.0398146	-0.0398183	-0.0398199	-0.0398178	-0.0398163	-0.039819	-0.0398244	-0.03983	-0.039836	-0.0398432	-0.0398515	-0.0398581	-0.039862	-0.0398653	-0.0398688	-0.0398706	-0.0398699	-0.0398691	-0.0398714	-0.0398762	-0.0398797	-0.0398807	-0.0398816	-0.0398831	-0.0398823	-0.0398791	-0.0398776	-0.0398788	-0.0398796	-0.0398763	-0.0398696	-0.0398642	-0.0398619
MT26 closed	left	-7.02491	-7.02378	-7.02263	-7.02154	-7.02102	-7.0202	-7.01886	-7.01851	-7.01992	-7.02258	-7.02557	-7.02947	-7.03518	-7.0417	-7.04762	-7.05168	-7.05314	-7.0527	-7.05208	-7.05252	-7.05415	-7.05675	-7.05953	-7.06151	-7.06292	-7.06441	-7.06618	-7.06749	-7.06642	-7.06149	-7.05306	-7.04219	-7.02821	-7.00945	-6.98551	-6.95728	-6.92781	-6.90194	-6.88213	-6.86799	-6.85868	-6.85312	-6.84936	-6.84387	-6.83597	-6.82843	-6.82129	-6.81212
MT26 closed	right	-142.239	-142.22	-142.212	-142.205	-142.193	-142.178	-142.172	-142.175	-142.179	-142.179	-142.186	-142.205	-142.222	-142.231	-142.238	-142.244	-142.242	-142.225	-142.191	-142.154	-142.124	-142.096	-142.067	-142.05	-142.045	-142.04	-142.032	-142.024	-142.022	-142.024	-142.017	-142	-141.985	-141.975	-141.957	-141.929	-141.902	-141.883	-141.867	-141.853	-141.843	-141.846	-141.861	-141.879	-141.896	-141.917	-141.942	-141.958
MT26 closed	control	-245.217	-245.223	-245.235	-245.247	-245.255	-245.262	-245.271	-245.285	-245.3	-245.311	-245.326	-245.347	-245.366	-245.382	-245.395	-245.404	-245.403	-245.392	-245.375	-245.356	-245.342	-245.328	-245.315	-245.307	-245.305	-245.303	-245.298	-245.295	-245.296	-245.301	-245.301	-245.296	-245.289	-245.278	-245.258	-245.232	-245.204	-245.179	-245.157	-245.138	-245.126	-245.126	-245.139	-245.156	-245.174	-245.194	-245.212	-245.225
MT26 open	left	0.0176271	0.0176339	0.0176427	0.0176536	0.0176646	0.0176737	0.0176814	0.0176895	0.017698	0.0177042	0.0177067	0.0177082	0.0177116	0.0177154	0.0177164	0.0177156	0.0177158	0.017717	0.0177162	0.0177121	0.0177079	0.0177056	0.0177035	0.0177	0.017696	0.0176934	0.0176916	0.0176885	0.0176834	0.0176784	0.0176742	0.0176686	0.0176588	0.0176457	0.0176321	0.0176166	0.0175957	0.0175684	0.0175359	0.0174981	0.0174514	0.0173925	0.0173283	0.017274	0.0172331	0.017202	0.0171813	0.0171723
MT26 open	right	0.0122906	0.0124421	0.012607	0.0127588	0.0128829	0.0129739	0.0130331	0.0130646	0.0130694	0.0130452	0.0129902	0.0129045	0.0128083	0.0127453	0.0127398	0.0127775	0.0128259	0.0128558	0.0128511	0.0128058	0.0127188	0.0125872	0.0124176	0.0122439	0.0121011	0.012001	0.0119566	0.0119887	0.0120938	0.0122387	0.0123834	0.012498	0.0125702	0.0126004	0.0125942	0.012571	0.0125619	0.0125776	0.012599	0.0125994	0.0125593	0.0124698	0.0123544	0.0122611	0.0122091	0.0121937	0.0122156	0.0122772
MT26 open	control	-0.0346911	-0.0346898	-0.0346911	-0.0346996	-0.0347093	-0.0347133	-0.0347143	-0.0347188	-0.0347255	-0.0347277	-0.0347249	-0.0347245	-0.0347308	-0.0347375	-0.0347391	-0.0347401	-0.0347467	-0.0347556	-0.0347582	-0.0347544	-0.0347514	-0.0347527	-0.0347515	-0.0347442	-0.0347378	-0.0347391	-0.0347429	-0.0347407	-0.0347343	-0.034732	-0.0347358	-0.0347368	-0.0347308	-0.0347259	-0.0347281	-0.0347312	-0.0347283	-0.034723	-0.0347227	-0.0347268	-0.0347271	-0.0347222	-0.0347204	-0.0347268	-0.0347339	-0.0347342	-0.0347328	-0.0347369
NR85_closed	left	-10.2684	-10.2661	-10.2624	-10.2588	-10.2565	-10.2549	-10.2534	-10.2524	-10.252	-10.2524	-10.253	-10.2537	-10.2559	-10.2611	-10.2682	-10.2751	-10.2819	-10.2889	-10.2959	-10.303	-10.3106	-10.3188	-10.3266	-10.3323	-10.3355	-10.3375	-10.3383	-10.3367	-10.3322	-10.3256	-10.3183	-10.3118	-10.3056	-10.2992	-10.2942	-10.2923	-10.292	-10.2917	-10.2928	-10.2971	-10.3032	-10.3072	-10.3082	-10.3089	-10.3106	-10.3132	-10.3169	-10.3231
NR85_closed	right	-167.54	-167.488	-167.431	-167.375	-167.321	-167.275	-167.248	-167.24	-167.239	-167.241	-167.252	-167.269	-167.286	-167.301	-167.312	-167.324	-167.337	-167.344	-167.342	-167.34	-167.347	-167.36	-167.373	-167.385	-167.398	-167.406	-167.406	-167.409	-167.434	-167.481	-167.539	-167.607	-167.688	-167.771	-167.823	-167.828	-167.792	-167.736	-167.674	-167.607	-167.533	-167.463	-167.406	-167.353	-167.294	-167.229	-167.164	-167.102
NR85_closed	control	-208.352	-208.316	-208.273	-208.236	-208.215	-208.204	-208.197	-208.195	-208.203	-208.223	-208.241	-208.246	-208.254	-208.274	-208.289	-208.288	-208.281	-208.275	-208.27	-208.259	-208.247	-208.251	-208.274	-208.298	-208.308	-208.307	-208.309	-208.318	-208.33	-208.342	-208.365	-208.405	-208.45	-208.48	-208.498	-208.517	-208.53	-208.531	-208.523	-208.516	-208.512	-208.507	-208.497	-208.494	-208.5	-208.506	-208.502	-208.503
NR85_open	left	0.0149421	0.0149435	0.0149447	0.014946	0.0149479	0.0149498	0.0149517	0.0149533	0.0149546	0.0149553	0.0149555	0.0149552	0.0149548	0.0149542	0.0149534	0.0149525	0.0149515	0.0149504	0.0149487	0.0149461	0.0149428	0.0149393	0.0149356	0.0149316	0.0149274	0.0149244	0.0149252	0.0149291	0.0149334	0.0149365	0.0149384	0.0149393	0.0149392	0.0149386	0.0149382	0.014938	0.0149375	0.0149368	0.0149362	0.014936	0.0149362	0.0149365	0.0149368	0.0149376	0.0149388	0.0149399	0.0149408	0.0149415
NR85_open	right	0.00465312	0.00465972	0.00466414	0.00466816	0.00467145	0.00467233	0.00467026	0.00466625	0.00466095	0.00465301	0.00464107	0.00462556	0.00460712	0.00458441	0.00455496	0.00451763	0.00447257	0.00441855	0.0043641	0.004334	0.00433625	0.00434797	0.00434716	0.00432786	0.00429391	0.00427121	0.00429245	0.00435056	0.00441492	0.00447056	0.00451644	0.00455365	0.00458275	0.00460581	0.0046254	0.00464184	0.00465385	0.00466168	0.00466737	0.0046722	0.00467526	0.00467577	0.00467502	0.00467476	0.00467446	0.00467222	0.00466777	0.0046625
NR85_open	control	-0.0265696	-0.0265683	-0.0265658	-0.0265643	-0.0265639	-0.0265629	-0.0265614	-0.0265602	-0.0265594	-0.0265571	-0.0265526	-0.0265476	-0.0265436	-0.0265401	-0.0265358	-0.0265305	-0.0265255	-0.0265212	-0.0265171	-0.0265131	-0.0265103	-0.0265095	-0.0265084	-0.0265053	-0.0265012	-0.026499	-0.0265001	-0.0265025	-0.0265051	-0.0265083	-0.026513	-0.0265178	-0.0265211	-0.0265235	-0.0265271	-0.0265318	-0.0265357	-0.0265387	-0.0265421	-0.0265468	-0.0265517	-0.0265557	-0.0265592	-0.0265638	-0.0265689	-0.0265725	-0.026575	-0.0265777
SK39 closed	left	-10.5519	-10.53	-10.5026	-10.4762	-10.4559	-10.4396	-10.4242	-10.4115	-10.4048	-10.4032	-10.4034	-10.4062	-10.4151	-10.431	-10.4502	-10.4674	-10.4831	-10.5022	-10.5267	-10.5561	-10.5935	-10.6439	-10.6906	-10.702	-10.6794	-10.6453	-10.6138	-10.5927	-10.5827	-10.577	-10.5669	-10.5534	-10.5424	-10.5364	-10.5323	-10.5241	-10.514	-10.5078	-10.5068	-10.5073	-10.5053	-10.5011	-10.4967	-10.4909	-10.4832	-10.4747	-10.467	-10.4613
SK39 closed	right	-128.548	-128.537	-128.529	-128.527	-128.529	-128.536	-128.544	-128.553	-128.56	-128.563	-128.562	-128.56	-128.557	-128.555	-128.552	-128.549	-128.548	-128.55	-128.549	-128.543	-128.534	-128.525	-128.518	-128.514	-128.513	-128.515	-128.516	-128.516	-128.514	-128.511	-128.506	-128.5	-128.492	-128.484	-128.478	-128.476	-128.474	-128.473	-128.476	-128.482	-128.486	-128.489	-128.487	-128.483	-128.477	-128.469	-128.46	-128.453
SK39 closed	control	-219.905	-219.887	-219.875	-219.878	-219.892	-219.905	-219.914	-219.925	-219.938	-219.942	-219.939	-219.945	-219.96	-219.972	-219.977	-219.981	-219.993	-220.009	-220.015	-220.008	-220.007	-220.015	-220.013	-220	-219.986	-219.979	-219.97	-219.951	-219.928	-219.912	-219.905	-219.889	-219.861	-219.834	-219.819	-219.803	-219.778	-219.749	-219.728	-219.717	-219.701	-219.676	-219.655	-219.648	-219.647	-219.64	-219.632	-219.636
SK39 open	left	0.0204962	0.020497	0.0204974	0.0204974	0.0204975	0.0204984	0.0204999	0.0205015	0.0205027	0.0205036	0.0205035	0.0205017	0.0204983	0.0204942	0.0204898	0.0204841	0.0204763	0.0204669	0.0204571	0.020447	0.0204356	0.0204251	0.0204207	0.0204218	0.0204244	0.0204256	0.0204242	0.0204195	0.0204111	0.020401	0.0203928	0.0203859	0.0203802	0.0203778	0.0203779	0.0203785	0.0203784	0.0203766	0.0203728	0.0203667	0.0203606	0.0203578	0.0203575	0.0203595	0.020365	0.0203721	0.0203789	0.0203854
SK39 open	right	0.0173165	0.0174692	0.0175687	0.01761	0.0175921	0.0175139	0.0173707	0.0171685	0.0169393	0.016733	0.0165956	0.0165339	0.0165088	0.0164873	0.0164688	0.0164535	0.0164333	0.0163996	0.0163371	0.0162242	0.0160469	0.015838	0.0156651	0.015561	0.0155362	0.0156031	0.0157416	0.015907	0.0160615	0.0161728	0.0162116	0.0161616	0.0160367	0.0158659	0.0156857	0.015568	0.0155818	0.0157397	0.0160137	0.0163518	0.0166915	0.0169851	0.0172088	0.0173567	0.0174318	0.0174351	0.017371	0.0172668
SK39 open	control	-0.0239873	-0.0239853	-0.0239842	-0.0239839	-0.0239845	-0.0239866	-0.0239898	-0.0239931	-0.0239963	-0.0239992	-0.0240011	-0.0240016	-0.0240008	-0.0239996	-0.023999	-0.0239988	-0.0239987	-0.0239991	-0.0240002	-0.0240019	-0.0240038	-0.0240054	-0.0240065	-0.0240072	-0.0240072	-0.0240064	-0.0240054	-0.0240048	-0.0240045	-0.0240043	-0.0240041	-0.0240045	-0.0240059	-0.0240078	-0.0240096	-0.0240104	-0.0240098	-0.0240077	-0.0240046	-0.0240018	-0.0240002	-0.0239995	-0.023999	-0.0239985	-0.0239984	-0.0239986	-0.0239989	-0.0239991
SS81_closed	left	-9.73614	-9.95506	-10.126	-10.2728	-10.4099	-10.5418	-10.6607	-10.7577	-10.8331	-10.8918	-10.9399	-10.979	-11.0037	-11.0111	-11.0025	-10.9798	-10.9436	-10.89	-10.8131	-10.7078	-10.571	-10.4022	-10.1985	-9.95458	-9.66188	-9.30254	-8.85443	-8.3576	-7.91399	-7.57015	-7.31656	-7.14359	-7.0367	-6.97475	-6.94061	-6.92682	-6.93048	-6.95232	-6.99623	-7.06668	-7.16993	-7.31491	-7.51091	-7.76704	-8.04952	-8.28212	-8.43867	-8.54262
SS81_closed	right	-183.301	-183.267	-183.218	-183.152	-183.073	-182.984	-182.873	-182.73	-182.553	-182.342	-182.103	-181.86	-181.646	-181.495	-181.455	-181.568	-181.821	-182.149	-182.468	-182.726	-182.909	-183.02	-183.08	-183.114	-183.134	-183.137	-183.126	-183.111	-183.1	-183.089	-183.072	-183.047	-183.018	-182.985	-182.941	-182.885	-182.822	-182.757	-182.688	-182.614	-182.538	-182.464	-182.392	-182.318	-182.235	-182.143	-182.054	-181.98
SS81_closed	control	-246.948	-246.922	-246.899	-246.879	-246.862	-246.848	-246.84	-246.839	-246.839	-246.837	-246.834	-246.833	-246.834	-246.836	-246.838	-246.841	-246.844	-246.842	-246.836	-246.827	-246.816	-246.803	-246.788	-246.77	-246.752	-246.738	-246.727	-246.719	-246.71	-246.699	-246.684	-246.665	-246.647	-246.632	-246.618	-246.603	-246.592	-246.585	-246.579	-246.571	-246.564	-246.559	-246.559	-246.563	-246.567	-246.571	-246.577	-246.585
SS81_open	left	0.0195582	0.0195547	0.019552	0.0195501	0.0195481	0.019546	0.0195456	0.0195472	0.0195495	0.0195512	0.019553	0.0195557	0.0195589	0.0195614	0.0195629	0.0195643	0.0195663	0.0195682	0.0195693	0.0195711	0.0195742	0.0195773	0.0195787	0.0195791	0.0195797	0.0195801	0.0195791	0.0195773	0.0195777	0.0195805	0.0195837	0.0195862	0.0195879	0.0195897	0.0195915	0.0195924	0.0195918	0.0195905	0.01959	0.0195901	0.0195899	0.0195887	0.0195871	0.0195851	0.0195818	0.0195785	0.019578	0.0195798
SS81_open	right	0.0100783	0.01038	0.0106362	0.0108324	0.0109605	0.0110182	0.0110095	0.0109635	0.0109319	0.0109439	0.0109985	0.0110808	0.0111684	0.0112396	0.011279	0.011277	0.0112248	0.0111119	0.0109482	0.0107764	0.0106306	0.0105272	0.0104878	0.0105184	0.0105957	0.0106832	0.0107469	0.0107664	0.010759	0.010772	0.0108262	0.0109037	0.0109775	0.0110242	0.0110264	0.0109948	0.0109636	0.0109485	0.0109595	0.011011	0.0110935	0.0111825	0.0112561	0.0112965	0.0112904	0.0112302	0.0111112	0.0109296
SS81_open	control	-0.0293597	-0.0293638	-0.0293687	-0.0293729	-0.0293733	-0.0293701	-0.0293675	-0.0293667	-0.0293644	-0.0293599	-0.0293569	-0.0293574	-0.029359	-0.0293578	-0.0293541	-0.0293519	-0.0293525	-0.0293528	-0.0293511	-0.0293511	-0.0293554	-0.0293622	-0.0293687	-0.0293754	-0.0293839	-0.0293934	-0.0294003	-0.0294043	-0.0294093	-0.0294162	-0.029422	-0.0294241	-0.0294248	-0.0294277	-0.0294309	-0.0294295	-0.029423	-0.029416	-0.0294113	-0.0294079	-0.0294031	-0.0293969	-0.0293914	-0.0293861	-0.0293793	-0.0293722	-0.0293684	-0.0293676
VZ48_closed	left	-7.49725	-7.48032	-7.46365	-7.44751	-7.43218	-7.4173	-7.40341	-7.39232	-7.38543	-7.38219	-7.38155	-7.38417	-7.3917	-7.40515	-7.42468	-7.45028	-7.48246	-7.52204	-7.5702	-7.62319	-7.67141	-7.70991	-7.73972	-7.76315	-7.78293	-7.80129	-7.81922	-7.83623	-7.85172	-7.86602	-7.87929	-7.89032	-7.89827	-7.90416	-7.90975	-7.91631	-7.92472	-7.93703	-7.95641	-7.98585	-8.02247	-8.05643	-8.08306	-8.10392	-8.12049	-8.13428	-8.14587	-8.15514
VZ48_closed	right	-157.126	-157.13	-157.14	-157.143	-157.136	-157.136	-157.146	-157.154	-157.15	-157.148	-157.157	-157.169	-157.169	-157.161	-157.158	-157.162	-157.161	-157.148	-157.138	-157.142	-157.148	-157.144	-157.136	-157.139	-157.149	-157.149	-157.14	-157.136	-157.143	-157.148	-157.14	-157.131	-157.135	-157.146	-157.149	-157.142	-157.143	-157.156	-157.166	-157.166	-157.165	-157.175	-157.189	-157.193	-157.19	-157.196	-157.213	-157.226
VZ48_closed	control	-250.386	-250.39	-250.392	-250.394	-250.395	-250.397	-250.399	-250.402	-250.403	-250.405	-250.408	-250.41	-250.41	-250.41	-250.408	-250.404	-250.4	-250.394	-250.389	-250.385	-250.38	-250.375	-250.37	-250.367	-250.364	-250.361	-250.359	-250.359	-250.36	-250.36	-250.36	-250.359	-250.36	-250.36	-250.357	-250.351	-250.344	-250.336	-250.329	-250.325	-250.324	-250.325	-250.327	-250.33	-250.333	-250.339	-250.344	-250.348
VZ48_open	left	0.018527	0.0185274	0.0185289	0.0185318	0.0185362	0.0185424	0.0185497	0.018557	0.0185635	0.0185687	0.0185721	0.0185745	0.0185771	0.018579	0.0185781	0.0185738	0.0185669	0.0185576	0.0185447	0.0185276	0.0185069	0.0184828	0.0184531	0.0184159	0.0183701	0.018315	0.0182479	0.0181739	0.0181069	0.0180526	0.0180089	0.0179725	0.0179411	0.0179143	0.0178921	0.0178732	0.0178567	0.0178439	0.0178376	0.0178391	0.0178482	0.0178648	0.0178906	0.0179277	0.0179768	0.0180381	0.018114	0.0181998
VZ48_open	right	0.007528	0.00756109	0.0075974	0.00763452	0.00767	0.0077013	0.00772736	0.00774847	0.0077643	0.00777303	0.00777324	0.00776487	0.00774786	0.00772035	0.00767943	0.0076231	0.0075503	0.00746037	0.00735439	0.00723399	0.0070967	0.00693682	0.00675292	0.00655859	0.00638157	0.00625018	0.00618061	0.00617029	0.00620168	0.00625378	0.00631874	0.0064045	0.00651846	0.00665854	0.00681434	0.00697245	0.00712174	0.00725637	0.00737633	0.00748318	0.00757651	0.00765641	0.00772618	0.00778944	0.00784686	0.00789763	0.00794234	0.00798317
VZ48_open	control	-0.034356	-0.0343574	-0.0343589	-0.0343618	-0.0343661	-0.0343697	-0.0343721	-0.0343752	-0.0343798	-0.0343835	-0.034385	-0.0343862	-0.0343896	-0.0343943	-0.0343974	-0.0343993	-0.0344023	-0.0344068	-0.0344103	-0.0344117	-0.0344128	-0.034415	-0.0344167	-0.0344164	-0.0344154	-0.0344168	-0.0344218	-0.0344285	-0.0344349	-0.034441	-0.0344475	-0.034453	-0.0344557	-0.034457	-0.0344593	-0.0344626	-0.0344654	-0.0344678	-0.0344723	-0.0344796	-0.0344878	-0.034495	-0.0345027	-0.0345127	-0.0345241	-0.0345343	-0.0345433	-0.0345539
		-4838.71	-4806.45	-4774.19	-4741.94	-4709.68	-4677.42	-4645.16	-4612.9	-4580.65	-4548.39	-4516.13	-4483.87	-4451.61	-4419.35	-4387.1	-4354.84	-4322.58	-4290.32	-4258.06	-4225.81	-4193.55	-4161.29	-4129.03	-4096.77	-4064.52	-4032.26	-4000	-3967.74	-3935.48	-3903.23	-3870.97	-3838.71	-3806.45	-3774.19	-3741.94	-3709.68	-3677.42	-3645.16	-3612.9	-3580.65	-3548.39	-3516.13	-3483.87	-3451.61	-3419.35	-3387.1	-3354.84	-3322.58
BH88 closed	left	-8.24748	-8.22621	-8.18579	-8.13126	-8.07513	-8.02629	-7.98739	-7.95819	-7.93572	-7.91412	-7.88957	-7.86102	-7.82999	-7.79979	-7.77121	-7.74176	-7.70962	-7.67672	-7.64698	-7.62139	-7.59806	-7.57815	-7.56353	-7.55387	-7.5486	-7.54836	-7.55514	-7.56691	-7.57665	-7.58225	-7.58742	-7.59399	-7.60143	-7.60963	-7.62059	-7.63579	-7.65411	-7.67321	-7.69259	-7.71343	-7.73621	-7.76309	-7.79572	-7.83228	-7.87052	-7.90959	-7.94926	-7.99169
BH88 closed	right	-210.335	-210.318	-210.306	-210.297	-210.289	-210.276	-210.256	-210.226	-210.185	-210.136	-210.094	-210.071	-210.066	-210.074	-210.087	-210.104	-210.126	-210.152	-210.179	-210.205	-210.228	-210.247	-210.264	-210.281	-210.299	-210.321	-210.345	-210.371	-210.395	-210.413	-210.424	-210.429	-210.427	-210.419	-210.404	-210.379	-210.345	-210.301	-210.249	-210.185	-210.111	-210.029	-209.943	-209.861	-209.786	-209.723	-209.682	-209.666
BH88 closed	control	-244.884	-244.881	-244.877	-244.87	-244.868	-244.876	-244.885	-244.889	-244.896	-244.91	-244.919	-244.914	-244.899	-244.882	-244.868	-244.849	-244.826	-244.807	-244.793	-244.778	-244.752	-244.723	-244.698	-244.678	-244.653	-244.622	-244.596	-244.576	-244.555	-244.529	-244.505	-244.492	-244.488	-244.484	-244.479	-244.481	-244.488	-244.493	-244.495	-244.501	-244.517	-244.538	-244.553	-244.567	-244.586	-244.607	-244.618	-244.615
BH88 open	left	0.015825	0.0158178	0.0158117	0.0158051	0.0157968	0.0157878	0.0157799	0.0157744	0.0157707	0.015768	0.0157661	0.0157651	0.0157642	0.0157623	0.0157599	0.0157577	0.0157554	0.0157519	0.0157472	0.0157427	0.0157394	0.0157367	0.0157342	0.0157326	0.0157327	0.015734	0.0157358	0.0157386	0.0157435	0.015751	0.0157596	0.0157674	0.0157745	0.0157822	0.0157902	0.0157972	0.0158032	0.015809	0.0158146	0.0158195	0.0158232	0.0158257	0.0158263	0.0158241	0.0158184	0.0158101	0.0158011	0.0157913
BH88 open	right	0.00706294	0.0070794	0.00708749	0.00708679	0.00707773	0.0070617	0.00703944	0.00700988	0.00697021	0.00691755	0.00685062	0.00676835	0.00666721	0.00654183	0.00639141	0.00623005	0.00608333	0.00596805	0.00588754	0.00584203	0.00582936	0.00584091	0.00586104	0.00587018	0.00584906	0.00578066	0.00565099	0.00545457	0.00520931	0.00494648	0.00468529	0.00445194	0.0042847	0.00419852	0.00417809	0.00420599	0.00428035	0.00439649	0.00453652	0.00468248	0.00482268	0.00494929	0.00505589	0.00514802	0.00524732	0.00536657	0.00549458	0.00561
BH88 open	control	-0.0239471	-0.0239482	-0.023949	-0.0239492	-0.0239487	-0.0239482	-0.0239479	-0.0239481	-0.0239487	-0.0239487	-0.0239479	-0.023947	-0.0239459	-0.023944	-0.023942	-0.023941	-0.0239408	-0.0239401	-0.023939	-0.0239381	-0.0239383	-0.0239387	-0.0239387	-0.0239383	-0.0239381	-0.0239371	-0.0239344	-0.0239305	-0.0239268	-0.023924	-0.0239213	-0.0239187	-0.0239168	-0.0239156	-0.0239143	-0.0239122	-0.0239095	-0.0239063	-0.0239024	-0.0238969	-0.0238903	-0.0238833	-0.0238761	-0.0238682	-0.0238594	-0.0238508	-0.0238435	-0.0238382
DH45 closed	left	-51.9128	-51.9694	-52.0328	-52.1006	-52.1701	-52.2419	-52.3184	-52.3984	-52.474	-52.5314	-52.5588	-52.5559	-52.5325	-52.4988	-52.4613	-52.4239	-52.3884	-52.3556	-52.3223	-52.2843	-52.2402	-52.1925	-52.1471	-52.1062	-52.0665	-52.0261	-51.988	-51.9553	-51.9254	-51.8945	-51.8651	-51.842	-51.8264	-51.8145	-51.803	-51.7926	-51.7813	-51.7617	-51.7311	-51.6953	-51.6628	-51.6363	-51.6121	-51.5907	-51.574	-51.5606	-51.5449	-51.5216
DH45 closed	right	-182.597	-182.609	-182.622	-182.637	-182.65	-182.663	-182.676	-182.689	-182.701	-182.708	-182.716	-182.727	-182.743	-182.759	-182.773	-182.784	-182.793	-182.803	-182.813	-182.822	-182.828	-182.83	-182.827	-182.824	-182.823	-182.824	-182.827	-182.831	-182.833	-182.833	-182.834	-182.834	-182.832	-182.832	-182.834	-182.835	-182.837	-182.838	-182.841	-182.846	-182.854	-182.862	-182.869	-182.875	-182.881	-182.888	-182.899	-182.912
DH45 closed	control	-225.74	-225.755	-225.773	-225.796	-225.819	-225.844	-225.869	-225.895	-225.918	-225.934	-225.946	-225.952	-225.954	-225.953	-225.947	-225.938	-225.926	-225.917	-225.911	-225.906	-225.9	-225.89	-225.88	-225.872	-225.869	-225.869	-225.87	-225.873	-225.877	-225.882	-225.888	-225.895	-225.901	-225.907	-225.912	-225.916	-225.921	-225.928	-225.938	-225.952	-225.968	-225.983	-225.993	-226	-226.008	-226.02	-226.035	-226.051
DH45 open	left	0.0142198	0.0142213	0.0142239	0.0142278	0.0142326	0.0142377	0.0142431	0.0142488	0.0142549	0.0142607	0.0142655	0.0142693	0.0142732	0.0142771	0.0142803	0.0142829	0.0142857	0.0142891	0.0142921	0.014294	0.0142955	0.0142975	0.0142996	0.0143009	0.0143011	0.0143005	0.0142998	0.0142992	0.0142983	0.014297	0.0142965	0.0142966	0.014296	0.0142949	0.0142944	0.0142947	0.0142956	0.0142968	0.0142991	0.0143029	0.0143082	0.0143142	0.01432	0.0143254	0.0143308	0.0143361	0.0143413	0.0143465
DH45 open	right	0.0109558	0.0108891	0.0108419	0.0108407	0.010889	0.0109714	0.0110671	0.0111565	0.0112301	0.0112897	0.0113405	0.0113841	0.0114199	0.0114504	0.0114793	0.0115076	0.0115329	0.0115544	0.0115748	0.0115958	0.0116153	0.0116305	0.0116419	0.0116516	0.0116597	0.0116637	0.0116629	0.0116594	0.0116548	0.0116471	0.0116347	0.0116183	0.0116005	0.0115814	0.0115596	0.0115354	0.0115112	0.0114876	0.011462	0.0114309	0.0113937	0.0113504	0.0112974	0.0112292	0.0111423	0.011034	0.0109165	0.0108299
DH45 open	control	-0.0290469	-0.0290422	-0.0290385	-0.0290374	-0.0290381	-0.0290394	-0.0290413	-0.0290446	-0.0290486	-0.0290517	-0.0290535	-0.0290554	-0.0290579	-0.02906	-0.0290605	-0.0290598	-0.0290594	-0.0290595	-0.0290593	-0.0290585	-0.0290581	-0.029059	-0.02906	-0.0290604	-0.0290606	-0.0290618	-0.0290636	-0.0290645	-0.0290641	-0.029064	-0.0290651	-0.0290663	-0.0290665	-0.0290661	-0.0290668	-0.0290681	-0.0290684	-0.0290673	-0.0290664	-0.0290663	-0.0290656	-0.0290631	-0.02906	-0.0290576	-0.0290555	-0.0290522	-0.029048	-0.0290452
MC04_closed	left	-12.1608	-12.2571	-12.3804	-12.5353	-12.7271	-12.9561	-13.2099	-13.4564	-13.6627	-13.8222	-13.9434	-14.0314	-14.0886	-14.1178	-14.1222	-14.1049	-14.0673	-14.0044	-13.9072	-13.7698	-13.5871	-13.3518	-13.0553	-12.726	-12.431	-12.1987	-12.0188	-11.8831	-11.7844	-11.7158	-11.6715	-11.6475	-11.638	-11.6366	-11.6421	-11.6536	-11.6699	-11.6903	-11.7122	-11.7324	-11.7511	-11.7691	-11.7862	-11.8009	-11.8111	-11.8163	-11.8172	-11.8141
MC04_closed	right	-163.998	-164.042	-164.087	-164.144	-164.211	-164.268	-164.303	-164.324	-164.34	-164.347	-164.339	-164.319	-164.302	-164.29	-164.271	-164.24	-164.214	-164.205	-164.204	-164.202	-164.196	-164.196	-164.2	-164.194	-164.176	-164.162	-164.158	-164.154	-164.144	-164.136	-164.142	-164.159	-164.177	-164.192	-164.216	-164.248	-164.276	-164.296	-164.315	-164.34	-164.364	-164.377	-164.386	-164.401	-164.419	-164.426	-164.42	-164.411
MC04_closed	control	-250.014	-250.009	-250.005	-250.002	-250.003	-250.007	-250.013	-250.02	-250.029	-250.037	-250.045	-250.054	-250.062	-250.071	-250.08	-250.087	-250.094	-250.1	-250.104	-250.106	-250.106	-250.108	-250.11	-250.114	-250.118	-250.121	-250.123	-250.123	-250.122	-250.119	-250.116	-250.112	-250.108	-250.104	-250.102	-250.1	-250.1	-250.1	-250.099	-250.097	-250.093	-250.089	-250.084	-250.079	-250.074	-250.069	-250.064	-250.06
MC04_open	left	0.0175133	0.0175122	0.0175117	0.0175132	0.0175169	0.0175219	0.0175267	0.0175301	0.0175315	0.0175315	0.0175302	0.0175267	0.01752	0.01751	0.0174984	0.0174876	0.0174777	0.0174682	0.0174596	0.0174531	0.0174501	0.0174514	0.0174561	0.0174632	0.0174715	0.0174804	0.0174893	0.0174979	0.0175063	0.017514	0.0175201	0.0175236	0.0175251	0.0175262	0.0175271	0.0175264	0.0175236	0.0175204	0.0175177	0.0175144	0.0175097	0.0175044	0.0174995	0.0174967	0.0174967	0.0174991	0.0175033	0.0175086
MC04_open	right	0.00659186	0.00628318	0.00588867	0.00546238	0.00506369	0.00472443	0.00444856	0.00424991	0.00418997	0.00432351	0.00463312	0.00505849	0.00553859	0.00602291	0.00647708	0.00688069	0.00722164	0.00749182	0.00770115	0.0078934	0.00811356	0.00836672	0.00862906	0.00887524	0.0090881	0.00925745	0.00937753	0.0094464	0.00946446	0.0094309	0.00934377	0.0092207	0.00910482	0.00902432	0.00897371	0.00893463	0.00889028	0.00882852	0.00874008	0.00862325	0.00849842	0.00839005	0.008291	0.00817041	0.00799947	0.00777514	0.00752822	0.00730159
MC04_open	control	-0.0398681	-0.0398578	-0.039847	-0.0398386	-0.0398307	-0.0398196	-0.039807	-0.0397975	-0.0397917	-0.0397882	-0.0397869	-0.0397901	-0.0397981	-0.0398063	-0.0398113	-0.0398146	-0.0398183	-0.0398199	-0.0398178	-0.0398163	-0.039819	-0.0398244	-0.03983	-0.039836	-0.0398432	-0.0398515	-0.0398581	-0.039862	-0.0398653	-0.0398688	-0.0398706	-0.0398699	-0.0398691	-0.0398714	-0.0398762	-0.0398797	-0.0398807	-0.0398816	-0.0398831	-0.0398823	-0.0398791	-0.0398776	-0.0398788	-0.0398796	-0.0398763	-0.0398696	-0.0398642	-0.0398619
MT26 closed	left	-7.02491	-7.02378	-7.02263	-7.02154	-7.02102	-7.0202	-7.01886	-7.01851	-7.01992	-7.02258	-7.02557	-7.02947	-7.03518	-7.0417	-7.04762	-7.05168	-7.05314	-7.0527	-7.05208	-7.05252	-7.05415	-7.05675	-7.05953	-7.06151	-7.06292	-7.06441	-7.06618	-7.06749	-7.06642	-7.06149	-7.05306	-7.04219	-7.02821	-7.00945	-6.98551	-6.95728	-6.92781	-6.90194	-6.88213	-6.86799	-6.85868	-6.85312	-6.84936	-6.84387	-6.83597	-6.82843	-6.82129	-6.81212
MT26 closed	right	-142.239	-142.22	-142.212	-142.205	-142.193	-142.178	-142.172	-142.175	-142.179	-142.179	-142.186	-142.205	-142.222	-142.231	-142.238	-142.244	-142.242	-142.225	-142.191	-142.154	-142.124	-142.096	-142.067	-142.05	-142.045	-142.04	-142.032	-142.024	-142.022	-142.024	-142.017	-142	-141.985	-141.975	-141.957	-141.929	-141.902	-141.883	-141.867	-141.853	-141.843	-141.846	-141.861	-141.879	-141.896	-141.917	-141.942	-141.958
MT26 closed	control	-245.217	-245.223	-245.235	-245.247	-245.255	-245.262	-245.271	-245.285	-245.3	-245.311	-245.326	-245.347	-245.366	-245.382	-245.395	-245.404	-245.403	-245.392	-245.375	-245.356	-245.342	-245.328	-245.315	-245.307	-245.305	-245.303	-245.298	-245.295	-245.296	-245.301	-245.301	-245.296	-245.289	-245.278	-245.258	-245.232	-245.204	-245.179	-245.157	-245.138	-245.126	-245.126	-245.139	-245.156	-245.174	-245.194	-245.212	-245.225
MT26 open	left	0.0176271	0.0176339	0.0176427	0.0176536	0.0176646	0.0176737	0.0176814	0.0176895	0.017698	0.0177042	0.0177067	0.0177082	0.0177116	0.0177154	0.0177164	0.0177156	0.0177158	0.017717	0.0177162	0.0177121	0.0177079	0.0177056	0.0177035	0.0177	0.017696	0.0176934	0.0176916	0.0176885	0.0176834	0.0176784	0.0176742	0.0176686	0.0176588	0.0176457	0.0176321	0.0176166	0.0175957	0.0175684	0.0175359	0.0174981	0.0174514	0.0173925	0.0173283	0.017274	0.0172331	0.017202	0.0171813	0.0171723
MT26 open	right	0.0122906	0.0124421	0.012607	0.0127588	0.0128829	0.0129739	0.0130331	0.0130646	0.0130694	0.0130452	0.0129902	0.0129045	0.0128083	0.0127453	0.0127398	0.0127775	0.0128259	0.0128558	0.0128511	0.0128058	0.0127188	0.0125872	0.0124176	0.0122439	0.0121011	0.012001	0.0119566	0.0119887	0.0120938	0.0122387	0.0123834	0.012498	0.0125702	0.0126004	0.0125942	0.012571	0.0125619	0.0125776	0.012599	0.0125994	0.0125593	0.0124698	0.0123544	0.0122611	0.0122091	0.0121937	0.0122156	0.0122772
MT26 open	control	-0.0346911	-0.0346898	-0.0346911	-0.0346996	-0.0347093	-0.0347133	-0.0347143	-0.0347188	-0.0347255	-0.0347277	-0.0347249	-0.0347245	-0.0347308	-0.0347375	-0.0347391	-0.0347401	-0.0347467	-0.0347556	-0.0347582	-0.0347544	-0.0347514	-0.0347527	-0.0347515	-0.0347442	-0.0347378	-0.0347391	-0.0347429	-0.0347407	-0.0347343	-0.034732	-0.0347358	-0.0347368	-0.0347308	-0.0347259	-0.0347281	-0.0347312	-0.0347283	-0.034723	-0.0347227	-0.0347268	-0.0347271	-0.0347222	-0.0347204	-0.0347268	-0.0347339	-0.0347342	-0.0347328	-0.0347369
NR85_closed	left	-10.2684	-10.2661	-10.2624	-10.2588	-10.2565	-10.2549	-10.2534	-10.2524	-10.252	-10.2524	-10.253	-10.2537	-10.2559	-10.2611	-10.2682	-10.2751	-10.2819	-10.2889	-10.2959	-10.303	-10.3106	-10.3188	-10.3266	-10.3323	-10.3355	-10.3375	-10.3383	-10.3367	-10.3322	-10.3256	-10.3183	-10.3118	-10.3056	-10.2992	-10.2942	-10.2923	-10.292	-10.2917	-10.2928	-10.2971	-10.3032	-10.3072	-10.3082	-10.3089	-10.3106	-10.3132	-10.3169	-10.3231
NR85_closed	right	-167.54	-167.488	-167.431	-167.375	-167.321	-167.275	-167.248	-167.24	-167.239	-167.241	-167.252	-167.269	-167.286	-167.301	-167.312	-167.324	-167.337	-167.344	-167.342	-167.34	-167.347	-167.36	-167.373	-167.385	-167.398	-167.406	-167.406	-167.409	-167.434	-167.481	-167.539	-167.607	-167.688	-167.771	-167.823	-167.828	-167.792	-167.736	-167.674	-167.607	-167.533	-167.463	-167.406	-167.353	-167.294	-167.229	-167.164	-167.102
NR85_closed	control	-208.352	-208.316	-208.273	-208.236	-208.215	-208.204	-208.197	-208.195	-208.203	-208.223	-208.241	-208.246	-208.254	-208.274	-208.289	-208.288	-208.281	-208.275	-208.27	-208.259	-208.247	-208.251	-208.274	-208.298	-208.308	-208.307	-208.309	-208.318	-208.33	-208.342	-208.365	-208.405	-208.45	-208.48	-208.498	-208.517	-208.53	-208.531	-208.523	-208.516	-208.512	-208.507	-208.497	-208.494	-208.5	-208.506	-208.502	-208.503
NR85_open	left	0.0149421	0.0149435	0.0149447	0.014946	0.0149479	0.0149498	0.0149517	0.0149533	0.0149546	0.0149553	0.0149555	0.0149552	0.0149548	0.0149542	0.0149534	0.0149525	0.0149515	0.0149504	0.0149487	0.0149461	0.0149428	0.0149393	0.0149356	0.0149316	0.0149274	0.0149244	0.0149252	0.0149291	0.0149334	0.0149365	0.0149384	0.0149393	0.0149392	0.0149386	0.0149382	0.014938	0.0149375	0.0149368	0.0149362	0.014936	0.0149362	0.0149365	0.0149368	0.0149376	0.0149388	0.0149399	0.0149408	0.0149415
NR85_open	right	0.00465312	0.00465972	0.00466414	0.00466816	0.00467145	0.00467233	0.00467026	0.00466625	0.00466095	0.00465301	0.00464107	0.00462556	0.00460712	0.00458441	0.00455496	0.00451763	0.00447257	0.00441855	0.0043641	0.004334	0.00433625	0.00434797	0.00434716	0.00432786	0.00429391	0.00427121	0.00429245	0.00435056	0.00441492	0.00447056	0.00451644	0.00455365	0.00458275	0.00460581	0.0046254	0.00464184	0.00465385	0.00466168	0.00466737	0.0046722	0.00467526	0.00467577	0.00467502	0.00467476	0.00467446	0.00467222	0.00466777	0.0046625
NR85_open	control	-0.0265696	-0.0265683	-0.0265658	-0.0265643	-0.0265639	-0.0265629	-0.0265614	-0.0265602	-0.0265594	-0.0265571	-0.0265526	-0.0265476	-0.0265436	-0.0265401	-0.0265358	-0.0265305	-0.0265255	-0.0265212	-0.0265171	-0.0265131	-0.0265103	-0.0265095	-0.0265084	-0.0265053	-0.0265012	-0.026499	-0.0265001	-0.0265025	-0.0265051	-0.0265083	-0.026513	-0.0265178	-0.0265211	-0.0265235	-0.0265271	-0.0265318	-0.0265357	-0.0265387	-0.0265421	-0.0265468	-0.0265517	-0.0265557	-0.0265592	-0.0265638	-0.0265689	-0.0265725	-0.026575	-0.0265777
SK39 closed	left	-10.5519	-10.53	-10.5026	-10.4762	-10.4559	-10.4396	-10.4242	-10.4115	-10.4048	-10.4032	-10.4034	-10.4062	-10.4151	-10.431	-10.4502	-10.4674	-10.4831	-10.5022	-10.5267	-10.5561	-10.5935	-10.6439	-10.6906	-10.702	-10.6794	-10.6453	-10.6138	-10.5927	-10.5827	-10.577	-10.5669	-10.5534	-10.5424	-10.5364	-10.5323	-10.5241	-10.514	-10.5078	-10.5068	-10.5073	-10.5053	-10.5011	-10.4967	-10.4909	-10.4832	-10.4747	-10.467	-10.4613
SK39 closed	right	-128.548	-128.537	-128.529	-128.527	-128.529	-128.536	-128.544	-128.553	-128.56	-128.563	-128.562	-128.56	-128.557	-128.555	-128.552	-128.549	-128.548	-128.55	-128.549	-128.543	-128.534	-128.525	-128.518	-128.514	-128.513	-128.515	-128.516	-128.516	-128.514	-128.511	-128.506	-128.5	-128.492	-128.484	-128.478	-128.476	-128.474	-128.473	-128.476	-128.482	-128.486	-128.489	-128.487	-128.483	-128.477	-128.469	-128.46	-128.453
SK39 closed	control	-219.905	-219.887	-219.875	-219.878	-219.892	-219.905	-219.914	-219.925	-219.938	-219.942	-219.939	-219.945	-219.96	-219.972	-219.977	-219.981	-219.993	-220.009	-220.015	-220.008	-220.007	-220.015	-220.013	-220	-219.986	-219.979	-219.97	-219.951	-219.928	-219.912	-219.905	-219.889	-219.861	-219.834	-219.819	-219.803	-219.778	-219.749	-219.728	-219.717	-219.701	-219.676	-219.655	-219.648	-219.647	-219.64	-219.632	-219.636
SK39 open	left	0.0204962	0.020497	0.0204974	0.0204974	0.0204975	0.0204984	0.0204999	0.0205015	0.0205027	0.0205036	0.0205035	0.0205017	0.0204983	0.0204942	0.0204898	0.0204841	0.0204763	0.0204669	0.0204571	0.020447	0.0204356	0.0204251	0.0204207	0.0204218	0.0204244	0.0204256	0.0204242	0.0204195	0.0204111	0.020401	0.0203928	0.0203859	0.0203802	0.0203778	0.0203779	0.0203785	0.0203784	0.0203766	0.0203728	0.0203667	0.0203606	0.0203578	0.0203575	0.0203595	0.020365	0.0203721	0.0203789	0.0203854
SK39 open	right	0.0173165	0.0174692	0.0175687	0.01761	0.0175921	0.0175139	0.0173707	0.0171685	0.0169393	0.016733	0.0165956	0.0165339	0.0165088	0.0164873	0.0164688	0.0164535	0.0164333	0.0163996	0.0163371	0.0162242	0.0160469	0.015838	0.0156651	0.015561	0.0155362	0.0156031	0.0157416	0.015907	0.0160615	0.0161728	0.0162116	0.0161616	0.0160367	0.0158659	0.0156857	0.015568	0.0155818	0.0157397	0.0160137	0.0163518	0.0166915	0.0169851	0.0172088	0.0173567	0.0174318	0.0174351	0.017371	0.0172668
SK39 open	control	-0.0239873	-0.0239853	-0.0239842	-0.0239839	-0.0239845	-0.0239866	-0.0239898	-0.0239931	-0.0239963	-0.0239992	-0.0240011	-0.0240016	-0.0240008	-0.0239996	-0.023999	-0.0239988	-0.0239987	-0.0239991	-0.0240002	-0.0240019	-0.0240038	-0.0240054	-0.0240065	-0.0240072	-0.0240072	-0.0240064	-0.0240054	-0.0240048	-0.0240045	-0.0240043	-0.0240041	-0.0240045	-0.0240059	-0.0240078	-0.0240096	-0.0240104	-0.0240098	-0.0240077	-0.0240046	-0.0240018	-0.0240002	-0.0239995	-0.023999	-0.0239985	-0.0239984	-0.0239986	-0.0239989	-0.0239991
SS81_closed	left	-9.73614	-9.95506	-10.126	-10.2728	-10.4099	-10.5418	-10.6607	-10.7577	-10.8331	-10.8918	-10.9399	-10.979	-11.0037	-11.0111	-11.0025	-10.9798	-10.9436	-10.89	-10.8131	-10.7078	-10.571	-10.4022	-10.1985	-9.95458	-9.66188	-9.30254	-8.85443	-8.3576	-7.91399	-7.57015	-7.31656	-7.14359	-7.0367	-6.97475	-6.94061	-6.92682	-6.93048	-6.95232	-6.99623	-7.06668	-7.16993	-7.31491	-7.51091	-7.76704	-8.04952	-8.28212	-8.43867	-8.54262
SS81_closed	right	-183.301	-183.267	-183.218	-183.152	-183.073	-182.984	-182.873	-182.73	-182.553	-182.342	-182.103	-181.86	-181.646	-181.495	-181.455	-181.568	-181.821	-182.149	-182.468	-182.726	-182.909	-183.02	-183.08	-183.114	-183.134	-183.137	-183.126	-183.111	-183.1	-183.089	-183.072	-183.047	-183.018	-182.985	-182.941	-182.885	-182.822	-182.757	-182.688	-182.614	-182.538	-182.464	-182.392	-182.318	-182.235	-182.143	-182.054	-181.98
SS81_closed	control	-246.948	-246.922	-246.899	-246.879	-246.862	-246.848	-246.84	-246.839	-246.839	-246.837	-246.834	-246.833	-246.834	-246.836	-246.838	-246.841	-246.844	-246.842	-246.836	-246.827	-246.816	-246.803	-246.788	-246.77	-246.752	-246.738	-246.727	-246.719	-246.71	-246.699	-246.684	-246.665	-246.647	-246.632	-246.618	-246.603	-246.592	-246.585	-246.579	-246.571	-246.564	-246.559	-246.559	-246.563	-246.567	-246.571	-246.577	-246.585
SS81_open	left	0.0195582	0.0195547	0.019552	0.0195501	0.0195481	0.019546	0.0195456	0.0195472	0.0195495	0.0195512	0.019553	0.0195557	0.0195589	0.0195614	0.0195629	0.0195643	0.0195663	0.0195682	0.0195693	0.0195711	0.0195742	0.0195773	0.0195787	0.0195791	0.0195797	0.0195801	0.0195791	0.0195773	0.0195777	0.0195805	0.0195837	0.0195862	0.0195879	0.0195897	0.0195915	0.0195924	0.0195918	0.0195905	0.01959	0.0195901	0.0195899	0.0195887	0.0195871	0.0195851	0.0195818	0.0195785	0.019578	0.0195798
SS81_open	right	0.0100783	0.01038	0.0106362	0.0108324	0.0109605	0.0110182	0.0110095	0.0109635	0.0109319	0.0109439	0.0109985	0.0110808	0.0111684	0.0112396	0.011279	0.011277	0.0112248	0.0111119	0.0109482	0.0107764	0.0106306	0.0105272	0.0104878	0.0105184	0.0105957	0.0106832	0.0107469	0.0107664	0.010759	0.010772	0.0108262	0.0109037	0.0109775	0.0110242	0.0110264	0.0109948	0.0109636	0.0109485	0.0109595	0.011011	0.0110935	0.0111825	0.0112561	0.0112965	0.0112904	0.0112302	0.0111112	0.0109296
SS81_open	control	-0.0293597	-0.0293638	-0.0293687	-0.0293729	-0.0293733	-0.0293701	-0.0293675	-0.0293667	-0.0293644	-0.0293599	-0.0293569	-0.0293574	-0.029359	-0.0293578	-0.0293541	-0.0293519	-0.0293525	-0.0293528	-0.0293511	-0.0293511	-0.0293554	-0.0293622	-0.0293687	-0.0293754	-0.0293839	-0.0293934	-0.0294003	-0.0294043	-0.0294093	-0.0294162	-0.029422	-0.0294241	-0.0294248	-0.0294277	-0.0294309	-0.0294295	-0.029423	-0.029416	-0.0294113	-0.0294079	-0.0294031	-0.0293969	-0.0293914	-0.0293861	-0.0293793	-0.0293722	-0.0293684	-0.0293676
VZ48_closed	left	-7.49725	-7.48032	-7.46365	-7.44751	-7.43218	-7.4173	-7.40341	-7.39232	-7.38543	-7.38219	-7.38155	-7.38417	-7.3917	-7.40515	-7.42468	-7.45028	-7.48246	-7.52204	-7.5702	-7.62319	-7.67141	-7.70991	-7.73972	-7.76315	-7.78293	-7.80129	-7.81922	-7.83623	-7.85172	-7.86602	-7.87929	-7.89032	-7.89827	-7.90416	-7.90975	-7.91631	-7.92472	-7.93703	-7.95641	-7.98585	-8.02247	-8.05643	-8.08306	-8.10392	-8.12049	-8.13428	-8.14587	-8.15514
VZ48_closed	right	-157.126	-157.13	-157.14	-157.143	-157.136	-157.136	-157.146	-157.154	-157.15	-157.148	-157.157	-157.169	-157.169	-157.161	-157.158	-157.162	-157.161	-157.148	-157.138	-157.142	-157.148	-157.144	-157.136	-157.139	-157.149	-157.149	-157.14	-157.136	-157.143	-157.148	-157.14	-157.131	-157.135	-157.146	-157.149	-157.142	-157.143	-157.156	-157.166	-157.166	-157.165	-157.175	-157.189	-157.193	-157.19	-157.196	-157.213	-157.226
VZ48_closed	control	-250.386	-250.39	-250.392	-250.394	-250.395	-250.397	-250.399	-250.402	-250.403	-250.405	-250.408	-250.41	-250.41	-250.41	-250.408	-250.404	-250.4	-250.394	-250.389	-250.385	-250.38	-250.375	-250.37	-250.367	-250.364	-250.361	-250.359	-250.359	-250.36	-250.36	-250.36	-250.359	-250.36	-250.36	-250.357	-250.351	-250.344	-250.336	-250.329	-250.325	-250.324	-250.325	-250.327	-250.33	-250.333	-250.339	-250.344	-250.348
VZ48_open	left	0.018527	0.0185274	0.0185289	0.0185318	0.0185362	0.0185424	0.0185497	0.018557	0.0185635	0.0185687	0.0185721	0.0185745	0.0185771	0.018579	0.0185781	0.0185738	0.0185669	0.0185576	0.0185447	0.0185276	0.0185069	0.0184828	0.0184531	0.0184159	0.0183701	0.018315	0.0182479	0.0181739	0.0181069	0.0180526	0.0180089	0.0179725	0.0179411	0.0179143	0.0178921	0.0178732	0.0178567	0.0178439	0.0178376	0.0178391	0.0178482	0.0178648	0.0178906	0.0179277	0.0179768	0.0180381	0.018114	0.0181998
VZ48_open	right	0.007528	0.00756109	0.0075974	0.00763452	0.00767	0.0077013	0.00772736	0.00774847	0.0077643	0.00777303	0.00777324	0.00776487	0.00774786	0.00772035	0.00767943	0.0076231	0.0075503	0.00746037	0.00735439	0.00723399	0.0070967	0.00693682	0.00675292	0.00655859	0.00638157	0.00625018	0.00618061	0.00617029	0.00620168	0.00625378	0.00631874	0.0064045	0.00651846	0.00665854	0.00681434	0.00697245	0.00712174	0.00725637	0.00737633	0.00748318	0.00757651	0.00765641	0.00772618	0.00778944	0.00784686	0.00789763	0.00794234	0.00798317
VZ48_open	control	-0.034356	-0.0343574	-0.0343589	-0.0343618	-0.0343661	-0.0343697	-0.0343721	-0.0343752	-0.0343798	-0.0343835	-0.034385	-0.0343862	-0.0343896	-0.0343943	-0.0343974	-0.0343993	-0.0344023	-0.0344068	-0.0344103	-0.0344117	-0.0344128	-0.034415	-0.0344167	-0.0344164	-0.0344154	-0.0344168	-0.0344218	-0.0344285	-0.0344349	-0.034441	-0.0344475	-0.034453	-0.0344557	-0.034457	-0.0344593	-0.0344626	-0.0344654	-0.0344678	-0.0344723	-0.0344796	-0.0344878	-0.034495	-0.0345027	-0.0345127	-0.0345241	-0.0345343	-0.0345433	-0.0345539
Time [sec]		-4.83871	-4.80645	-4.77419	-4.74194	-4.70968	-4.67742	-4.64516	-4.6129	-4.58065	-4.54839	-4.51613	-4.48387	-4.45161	-4.41935	-4.3871	-4.35484	-4.32258	-4.29032	-4.25806	-4.22581	-4.19355	-4.16129	-4.12903	-4.09677	-4.06452	-4.03226	-4	-3.96774	-3.93548	-3.90323	-3.87097	-3.83871	-3.80645	-3.77419	-3.74194	-3.70968	-3.67742	-3.64516	-3.6129	-3.58065	-3.54839	-3.51613	-3.48387	-3.45161	-3.41935	-3.3871	-3.35484	-3.32258
open eye, illuminated side		-14.675	-14.7135	-14.747	-14.7805	-14.8185	-14.8623	-14.9095	-14.9557	-14.996	-15.0275	-15.0494	-15.0626	-15.0691	-15.0708	-15.0685	-15.0619	-15.0512	-15.0366	-15.0168	-14.9898	-14.9533	-14.9067	-14.8476	-14.7749	-14.6961	-14.6155	-14.5317	-14.4495	-14.3792	-14.3241	-14.2823	-14.2531	-14.2346	-14.2231	-14.216	-14.2124	-14.2118	-14.2145	-14.2213	-14.2333	-14.2512	-14.2752	-14.3053	-14.3423	-14.3819	-14.4149	-14.4376	-14.4527
closed eye, dark side		-166.961	-166.951	-166.943	-166.935	-166.925	-166.914	-166.902	-166.886	-166.863	-166.833	-166.801	-166.772	-166.749	-166.733	-166.731	-166.747	-166.78	-166.822	-166.861	-166.892	-166.914	-166.927	-166.933	-166.938	-166.942	-166.944	-166.944	-166.944	-166.948	-166.954	-166.959	-166.963	-166.969	-166.976	-166.975	-166.965	-166.949	-166.93	-166.91	-166.887	-166.862	-166.838	-166.817	-166.795	-166.772	-166.749	-166.729	-166.714
control		-236.431	-236.423	-236.416	-236.413	-236.414	-236.418	-236.423	-236.431	-236.441	-236.45	-236.457	-236.463	-236.467	-236.472	-236.475	-236.474	-236.471	-236.467	-236.462	-236.453	-236.444	-236.437	-236.431	-236.426	-236.419	-236.412	-236.406	-236.402	-236.397	-236.393	-236.39	-236.389	-236.388	-236.385	-236.38	-236.375	-236.37	-236.363	-236.356	-236.352	-236.351	-236.35	-236.351	-236.354	-236.361	-236.368	-236.373	-236.378
open eye, dark side		-0.00955963	-0.00959548	-0.00961144	-0.00961173	-0.00960092	-0.00957966	-0.00954576	-0.00950345	-0.00946952	-0.00945987	-0.00947786	-0.00951506	-0.00955827	-0.00959902	-0.00963372	-0.00965839	-0.00966808	-0.00965754	-0.0096273	-0.0095882	-0.00954844	-0.00950942	-0.00947531	-0.00945085	-0.00943817	-0.00943881	-0.00945119	-0.00946792	-0.00948242	-0.00949154	-0.00949001	-0.00947656	-0.00945946	-0.00944488	-0.00943218	-0.00942801	-0.00944558	-0.00948706	-0.00954432	-0.00960678	-0.00966386	-0.00970741	-0.00973309	-0.00974077	-0.00973021	-0.00970057	-0.00965588	-0.00960759
Time [sec]		-4.83871	-4.80645	-4.77419	-4.74194	-4.70968	-4.67742	-4.64516	-4.6129	-4.58065	-4.54839	-4.51613	-4.48387	-4.45161	-4.41935	-4.3871	-4.35484	-4.32258	-4.29032	-4.25806	-4.22581	-4.19355	-4.16129	-4.12903	-4.09677	-4.06452	-4.03226	-4	-3.96774	-3.93548	-3.90323	-3.87097	-3.83871	-3.80645	-3.77419	-3.74194	-3.70968	-3.67742	-3.64516	-3.6129	-3.58065	-3.54839	-3.51613	-3.48387	-3.45161	-3.41935	-3.3871	-3.35484	-3.32258
open eye, illuminated side		-6.11475	-6.39342	-6.63589	-6.87799	-7.15248	-7.46914	-7.8109	-8.14457	-8.43587	-8.66393	-8.8224	-8.91785	-8.96477	-8.97711	-8.96046	-8.91246	-8.8352	-8.72951	-8.58659	-8.39112	-8.12712	-7.79084	-7.36311	-6.83769	-6.26755	-5.68504	-5.07918	-4.4846	-3.97612	-3.57767	-3.27516	-3.06443	-2.93074	-2.84729	-2.79614	-2.7697	-2.76557	-2.78518	-2.83427	-2.92085	-3.05068	-3.22386	-3.44166	-3.70942	-3.99584	-4.23428	-4.39863	-4.50773
closed eye, dark side		-0.176314	-0.170671	-0.165842	-0.160925	-0.155182	-0.148627	-0.141276	-0.131689	-0.117938	-0.0998992	-0.0806607	-0.063439	-0.0493263	-0.0398392	-0.0383736	-0.0481492	-0.0682095	-0.0931719	-0.116363	-0.134992	-0.148547	-0.156329	-0.159938	-0.162507	-0.165194	-0.166475	-0.166194	-0.166358	-0.168766	-0.172507	-0.175516	-0.178004	-0.18161	-0.18528	-0.185081	-0.179177	-0.169264	-0.157968	-0.145733	-0.131938	-0.117062	-0.102854	-0.0900476	-0.0771614	-0.0631516	-0.0492321	-0.0375136	-0.0280916
control		0.0664322	0.0697266	0.0725792	0.0740958	0.073669	0.0719045	0.069534	0.0662606	0.0622276	0.0583479	0.0552525	0.0530066	0.050913	0.0488061	0.0477022	0.0481681	0.0494658	0.0510426	0.053431	0.0570224	0.0608918	0.0639687	0.0662988	0.0685103	0.071206	0.0741675	0.0766875	0.0787079	0.080635	0.0823741	0.0834789	0.0839723	0.0845376	0.0858702	0.08777	0.0898353	0.09225	0.0952203	0.0980245	0.0996771	0.100246	0.100413	0.100174	0.0986699	0.0958367	0.0928958	0.0908585	0.0888453
open eye, dark side		-2.30254	-1.93622	-1.77304	-1.77017	-1.8806	-2.09793	-2.44436	-2.87673	-3.2235	-3.32209	-3.13827	-2.75803	-2.31645	-1.90007	-1.54538	-1.29332	-1.19427	-1.30194	-1.611	-2.01058	-2.41698	-2.81576	-3.16434	-3.41425	-3.54393	-3.53734	-3.4108	-3.23979	-3.09162	-2.99844	-3.01405	-3.15155	-3.32631	-3.47526	-3.60512	-3.64772	-3.46818	-3.04427	-2.45909	-1.82068	-1.23741	-0.792313	-0.529816	-0.451332	-0.559316	-0.862188	-1.31888	-1.8124
		-13.8293
		-166.667
		-236.588
		-0.00978494
[truncated: 702 more columns]

## Sheet: 2f
		-4838.71	-4806.45	-4774.19	-4741.94	-4709.68	-4677.42	-4645.16	-4612.9	-4580.65	-4548.39	-4516.13	-4483.87	-4451.61	-4419.35	-4387.1	-4354.84	-4322.58	-4290.32	-4258.06	-4225.81	-4193.55	-4161.29	-4129.03	-4096.77	-4064.52	-4032.26	-4000	-3967.74	-3935.48	-3903.23	-3870.97	-3838.71	-3806.45	-3774.19	-3741.94	-3709.68	-3677.42	-3645.16	-3612.9	-3580.65	-3548.39	-3516.13	-3483.87	-3451.61	-3419.35	-3387.1	-3354.84	-3322.58
BH88 closed	left	5.86833	5.87112	6.06669	6.23759	6.32285	6.38067	6.4112	6.46179	6.37401	6.38197	6.38841	6.43008	6.42551	6.36582	5.799	6.04077	6.11516	6.17565	6.23009	6.23232	6.25976	6.26425	6.22924	6.24183	6.24427	6.23141	6.36571	6.38404	6.42039	6.45239	6.42379	6.45273	6.4548	6.46668	6.46924	6.46687	6.46662	6.47914	6.48405	6.43709	6.45906	6.38099	6.33964	6.32418	6.2266	6.02408	6.02612	6.02044
BH88 closed	right	5.35481	5.35481	5.35481	5.35481	5.35481	5.35481	5.35481	5.35481	5.35481	5.35481	5.35481	5.35481	5.35481	5.35481	5.35481	5.35481	5.35481	5.35481	5.35481	5.35481	5.35481	5.35481	5.35481	5.35481	5.35481	5.35481	5.35481	5.35481	5.35481	5.35481	5.35481	5.35481	5.35481	5.35481	5.35481	5.35481	5.35481	5.35481	5.35481	5.35481	5.35481	5.35481	5.35481	5.35481	5.35481	5.35481	5.35481	5.35481
BH88 open	left	6.83911	6.83945	6.89543	6.88485	6.89914	6.90343	6.85836	6.8747	6.85757	6.89858	6.88398	6.90134	6.88154	6.86901	6.70673	6.69601	6.66263	6.70202	6.72232	6.72327	6.68429	6.69519	6.71386	6.70224	6.50052	6.7196	6.84418	6.76815	6.79377	6.75138	6.31509	6.31308	6.32231	6.3153	6.25809	6.05913	6.08846	6.33662	6.39637	6.45075	6.48457	6.57427	6.45006	6.52865	6.57809	6.60413	6.58128	6.55981
BH88 open	right	5.85764	5.84667	5.85932	5.85652	5.85269	5.85353	5.88526	5.88866	5.87677	5.85816	5.85191	5.85975	5.87333	5.86538	5.80727	5.81144	5.8236	5.83386	5.8397	5.84297	5.83399	5.82047	5.83609	5.74392	5.81494	5.86903	5.89201	5.79702	5.89167	5.86673	5.60946	5.65586	5.66	5.65855	5.59605	5.57766	5.47139	5.59131	5.66575	5.70686	5.7733	5.83419	5.69056	5.71405	5.7006	5.70304	5.4664	5.52388
DH45 closed	left	6.10744	6.12884	6.10632	6.08885	6.11985	6.10323	6.07527	6.00374	5.82958	5.85419	5.96693	6.00246	5.98768	5.99586	5.74917	5.92077	5.95686	6.00618	6.00404	5.99825	6.02043	6.03693	6.03135	6.02167	6.0417	6.04677	6.03722	6.02689	6.02291	6.05491	6.04011	6.01292	6.03587	6.05631	6.0558	6.04888	6.00757	5.99858	6.0509	6.03371	6.05546	6.02177	6.03367	6.05269	6.05642	6.04575	6.06505	6.05238
DH45 closed	right	5.45292	5.45292	5.45292	5.45292	5.45292	5.45292	5.45292	5.45292	5.45292	5.45292	5.45292	5.45292	5.45292	5.45292	5.45292	5.45292	5.45292	5.45292	5.45292	5.45292	5.45292	5.45292	5.45292	5.45292	5.45292	5.45292	5.45292	5.45292	5.45292	5.45292	5.45292	5.45292	5.45292	5.45292	5.45292	5.45292	5.45292	5.45292	5.45292	5.45292	5.45292	5.45292	5.45292	5.45292	5.45292	5.45292	5.45292	5.45292
DH45 open	left	5.53137	5.5091	5.50083	5.52599	5.53432	5.54109	5.38439	5.50198	5.54339	5.56478	5.55605	5.56004	5.54925	5.58157	5.56772	5.54843	5.56829	5.58256	5.57876	5.54987	5.5611	5.56123	5.56995	5.55953	5.55145	5.55771	5.58716	5.5918	5.56614	5.57429	5.59152	5.58993	5.59562	5.58254	5.60248	5.60885	5.61795	5.59144	5.58474	5.60918	5.61085	5.60838	5.6064	5.60499	5.62052	5.59784	5.5711	5.56799
DH45 open	right	5.32606	5.11864	5.34633	5.35525	5.35384	5.23068	5.31143	5.34152	5.35133	5.35985	5.35869	5.37273	5.35386	5.35404	5.35411	5.3619	5.37265	5.38371	5.37468	5.38935	5.40258	5.40545	5.39154	5.39907	5.39969	5.39715	5.40023	5.40236	5.38936	5.39072	5.39863	5.38638	5.38006	5.3745	5.37118	5.36118	5.34728	5.3428	5.34296	5.35794	5.36941	5.37373	5.37234	5.36505	5.35433	5.32982	5.37126	5.37136
MC04_closed	left	5.49774	5.50215	5.49187	5.48814	5.50254	5.50578	5.49918	5.48952	5.4894	5.48528	5.49902	5.49801	5.36163	5.37971	5.39691	5.39828	5.38788	5.24295	5.00982	5.00524	5.00546	5.17787	5.19139	5.2203	5.23979	5.36601	5.41187	5.39582	5.39948	5.40543	5.39967	5.39878	5.39781	5.44521	5.43585	5.43346	5.44438	5.4216	5.41573	5.42293	5.45977	5.43581	5.42282	5.40534	5.42285	5.38066	5.35366	5.38943
MC04_closed	right	3.99162	3.99162	3.99162	3.99162	3.99162	3.99162	3.99162	3.99162	3.99162	3.99162	3.99162	3.99162	3.99162	3.99162	3.99162	3.99162	3.99162	3.99162	3.99162	3.99162	3.99162	3.99162	3.99162	3.99162	3.99162	3.99162	3.99162	3.99162	3.99162	3.99162	3.99162	3.99162	3.99162	3.99162	3.99162	3.99162	3.99162	3.99162	3.99162	3.99162	3.99162	3.99162	3.99162	3.99162	3.99162	3.99162	3.99162	3.99162
MC04_open	left	5.86571	5.96393	6.03702	6.18658	6.16452	6.1888	5.87787	5.71915	5.5554	5.58327	5.51223	5.37283	5.54362	5.70863	5.77341	5.63265	5.8586	5.95328	6.16551	6.1957	6.26413	6.28402	6.31511	6.09771	6.29523	6.35471	6.42189	6.48038	6.47522	6.49487	6.40682	6.42254	6.42176	6.42625	6.41913	6.40594	6.41509	6.36625	6.36722	6.34554	6.15465	6.21416	6.22962	5.97296	6.12579	6.2068	6.24447	6.27946
MC04_open	right	6.2227	6.24224	5.96766	6.33634	5.97119	5.99527	5.6784	5.4218	5.53335	5.6777	5.56758	5.76401	5.61842	5.67122	6.05087	6.25737	6.30502	6.26777	6.02417	6.45986	6.49017	6.49774	6.2454	6.37909	6.28429	6.46332	6.49297	6.5049	6.49333	6.51247	6.49684	6.43561	6.43357	6.44706	6.45039	6.43523	6.18695	6.19818	6.29309	6.18155	6.32321	6.33856	6.21061	6.30207	6.34067	5.99102	6.27469	5.99466
MT26 closed	left	6.13885	6.06803	6.19234	6.23192	6.24281	6.23058	6.22828	6.22415	6.24047	6.23539	6.15738	5.94749	5.93703	6.18972	6.23042	6.14852	6.13326	6.14342	6.15033	6.14664	6.14362	6.22855	6.25532	6.27704	6.29345	6.27831	6.29733	6.2744	6.27466	6.28155	6.29842	6.27272	6.27851	5.94756	6.14338	6.19825	6.20734	6.02915	6.18204	6.22994	6.2438	6.2701	6.2739	6.29522	6.29324	6.30003	6.27617	6.2757
MT26 closed	right	3.97644	3.97644	3.97644	3.97644	3.97644	3.97644	3.97644	3.97644	3.97644	3.97644	3.97644	3.97644	3.97644	3.97644	3.97644	3.97644	3.97644	3.97644	3.97644	3.97644	3.97644	3.97644	3.97644	3.97644	3.97644	3.97644	3.97644	3.97644	3.97644	3.97644	3.97644	3.97644	3.97644	3.97644	3.97644	3.97644	3.97644	3.97644	3.97644	3.97644	3.97644	3.97644	3.97644	3.97644	3.97644	3.97644	3.97644	3.97644
MT26 open	left	6.11107	6.15191	6.06625	6.1276	6.15077	6.18374	6.18775	6.17688	6.19694	6.19021	6.18874	6.18079	6.16911	6.16754	6.15949	5.88634	6.09099	6.14191	6.18564	6.17315	6.19454	6.17538	6.17906	6.18882	6.18101	6.12202	6.12627	6.12794	5.95608	5.8748	6.05656	6.11559	6.16824	6.16486	6.10926	6.10258	6.10175	6.09585	6.07153	6.11962	6.15292	6.15518	6.1905	6.16797	6.18561	6.16315	6.17619	6.165
MT26 open	right	5.65916	5.41296	5.58926	5.62923	5.6495	5.656	5.64978	5.64492	5.65481	5.65554	5.6506	5.64549	5.68707	5.69194	5.68733	5.47277	5.59435	5.63658	5.64674	5.64743	5.65695	5.65986	5.47431	5.71732	5.71927	5.69802	5.49963	5.51822	5.27787	5.53392	5.61357	5.64411	5.6506	5.65757	5.60119	5.2369	5.60897	5.42168	5.56854	5.61242	5.64445	5.63916	5.69223	5.69373	5.69655	5.69228	5.69888	5.69073
NR85_closed	left	4.46208	4.46429	4.48579	4.36927	4.41392	4.44721	4.44675	4.46038	4.43978	4.47224	4.4843	4.50359	4.51223	4.51802	4.5083	4.49946	4.53409	4.50816	4.55376	4.4802	4.49235	4.47906	4.47016	4.46673	4.48118	4.48214	4.47679	4.45431	4.51293	4.52748	4.52097	4.52325	4.37514	4.42935	4.39823	4.41721	4.40545	4.40839	4.43558	4.3825	4.46332	4.49985	4.50385	4.48348	4.51685	4.5044	4.52217	4.53692
NR85_closed	right	3.84048	3.84048	3.84048	3.84048	3.84048	3.84048	3.84048	3.84048	3.84048	3.84048	3.84048	3.84048	3.84048	3.84048	3.84048	3.84048	3.84048	3.84048	3.84048	3.84048	3.84048	3.84048	3.84048	3.84048	3.84048	3.84048	3.84048	3.84048	3.84048	3.84048	3.84048	3.84048	3.84048	3.84048	3.84048	3.84048	3.84048	3.84048	3.84048	3.84048	3.84048	3.84048	3.84048	3.84048	3.84048	3.84048	3.84048	3.84048
NR85_open	left	5.15503	5.1804	5.15829	5.13623	5.21501	5.20356	5.21158	5.24479	5.17362	5.19196	5.2379	5.23106	5.23276	5.18992	5.19839	5.20834	5.17447	5.15982	5.12902	5.13577	4.94786	5.10416	5.10659	5.1327	4.84849	4.61457	4.80281	4.89479	5.00142	5.04787	5.0589	5.07975	5.08862	5.10705	5.10443	5.10031	5.09441	5.08704	5.10309	5.12917	5.11151	5.1235	5.12335	5.13829	5.10723	5.1374	5.09646	5.09225
NR85_open	right	4.51588	4.5135	4.51571	4.52754	4.51972	4.50491	4.51179	4.52118	4.51858	4.52829	4.52653	4.52422	4.53155	4.52362	4.52668	4.50855	4.54311	4.5238	4.54481	4.54238	4.30732	4.5355	4.51448	4.51043	4.40195	4.14358	4.24858	4.35462	4.48705	4.48597	4.50498	4.51673	4.5044	4.49984	4.52111	4.52343	4.54405	4.54469	4.5335	4.54226	4.55162	4.54099	4.52101	4.52921	4.51902	4.52924	4.53027	4.54091
SK39 closed	left	6.19471	6.19534	6.21042	6.18699	6.20605	6.19029	6.20284	6.19751	6.19798	6.19369	6.19931	6.2027	6.20227	6.18897	6.17973	6.19138	6.18139	6.18978	6.18561	6.20982	6.22708	6.22067	6.21304	6.20908	6.22419	6.2258	6.23066	6.22561	6.23368	6.23071	6.25475	6.24281	6.25415	6.25898	6.26255	6.26504	6.24889	6.2528	6.27913	6.24997	6.24575	6.24873	6.2485	6.25343	6.25952	6.251	6.25244	6.25224
SK39 closed	right	4.8358	4.8358	4.8358	4.8358	4.8358	4.8358	4.8358	4.8358	4.8358	4.8358	4.8358	4.8358	4.8358	4.8358	4.8358	4.8358	4.8358	4.8358	4.8358	4.8358	4.8358	4.8358	4.8358	4.8358	4.8358	4.8358	4.8358	4.8358	4.8358	4.8358	4.8358	4.8358	4.8358	4.8358	4.8358	4.8358	4.8358	4.8358	4.8358	4.8358	4.8358	4.8358	4.8358	4.8358	4.8358	4.8358	4.8358	4.8358
SK39 open	left	6.5099	6.50404	6.51079	6.50377	6.50269	6.4944	6.50327	6.4973	6.50313	6.49917	6.50164	6.48751	6.48149	6.46287	6.47221	6.47154	6.48412	6.47464	6.46474	6.4393	6.43635	6.45154	6.43467	6.45844	6.45222	6.46833	6.46854	6.46404	6.4471	6.46615	6.45079	6.46511	6.45931	6.45991	6.44812	6.44536	6.46186	6.44962	6.46546	6.46435	6.46534	6.46948	6.48464	6.46207	6.46334	6.46915	6.46404	6.46731
SK39 open	right	6.36154	6.35483	6.3587	6.31916	6.31304	6.31777	6.36859	5.99807	6.37627	6.38604	6.37272	6.34971	6.10662	6.36927	6.36671	6.32596	6.34544	6.36717	6.32379	6.35361	6.37747	6.36814	6.3653	6.37122	6.35591	6.38461	6.37865	6.36703	6.36274	6.04157	6.38392	6.37849	6.3865	6.41412	6.40866	6.41179	6.40202	6.40805	6.4172	6.40424	6.24243	6.39537	6.3797	6.3917	6.38133	6.38627	6.3813	6.36419
SS81_closed	left	7.40641	7.39749	7.41943	7.42314	7.4565	7.46903	7.47319	7.47906	7.42632	7.46708	7.48413	7.44503	7.15832	7.17289	7.17908	7.1646	7.1767	7.17539	7.193	7.4472	7.45636	7.42921	7.44118	7.47041	7.49318	7.50907	7.47079	7.51198	7.52129	7.54068	7.55262	7.55717	7.57431	7.57751	7.58754	7.54922	7.55095	7.53835	7.57522	7.56789	7.54366	7.54933	7.52998	7.53702	7.54106	7.21868	7.17498	7.39176
SS81_closed	right	6.95332	6.95332	6.95332	6.95332	6.95332	6.95332	6.95332	6.95332	6.95332	6.95332	6.95332	6.95332	6.95332	6.95332	6.95332	6.95332	6.95332	6.95332	6.95332	6.95332	6.95332	6.95332	6.95332	6.95332	6.95332	6.95332	6.95332	6.95332	6.95332	6.95332	6.95332	6.95332	6.95332	6.95332	6.95332	6.95332	6.95332	6.95332	6.95332	6.95332	6.95332	6.95332	6.95332	6.95332	6.95332	6.95332	6.95332	6.95332
SS81_open	left	7.04243	6.9995	7.21415	7.53228	7.56914	7.63039	7.66069	7.67943	7.67325	7.69399	7.69156	7.70833	7.71248	7.47177	7.45879	7.48077	7.64525	7.65324	7.67127	7.68499	7.65993	7.67341	7.68264	7.66719	7.65519	7.42461	7.09873	7.09773	7.35399	7.3906	7.58846	7.60683	7.6397	7.6416	7.58329	7.60016	7.62109	7.64455	7.33846	7.35949	7.57937	7.63199	7.33463	7.34643	7.34786	7.39318	7.62341	7.37635
SS81_open	right	5.86132	6.13253	6.24313	6.30768	6.33139	6.33792	6.3136	6.51796	6.52674	6.51974	6.52971	6.53162	6.05	6.24964	6.26132	6.2903	6.30806	6.33797	6.47019	6.46778	6.46827	6.59852	6.59849	6.17076	6.33598	5.97532	6.16021	6.1881	6.39551	6.42447	6.45546	6.45865	6.10412	6.23154	6.19532	6.43812	6.47106	5.67784	6.34232	6.41795	6.48018	6.04084	6.25839	6.27871	6.30737	6.33124	6.33567	6.28297
VZ48_closed	left	6.12756	6.1248	6.12646	6.16101	6.1412	6.07594	6.063	6.06335	6.08167	6.0461	5.83323	5.8694	5.87304	5.99802	5.92016	6.02002	6.04269	6.02753	6.09033	6.07395	6.06349	6.04779	6.04835	6.06212	6.0782	6.10345	6.05835	5.93935	5.86956	5.86862	5.84853	5.90757	5.9022	5.91127	6.01299	6.01999	6.01035	6.02702	6.01479	6.03248	5.9906	6.0152	6.01222	5.9919	6.04135	6.01061	6.01893	5.98161
VZ48_closed	right	4.18962	4.18962	4.18962	4.18962	4.18962	4.18962	4.18962	4.18962	4.18962	4.18962	4.18962	4.18962	4.18962	4.18962	4.18962	4.18962	4.18962	4.18962	4.18962	4.18962	4.18962	4.18962	4.18962	4.18962	4.18962	4.18962	4.18962	4.18962	4.18962	4.18962	4.18962	4.18962	4.18962	4.18962	4.18962	4.18962	4.18962	4.18962	4.18962	4.18962	4.18962	4.18962	4.18962	4.18962	4.18962	4.18962	4.18962	4.18962
VZ48_open	left	6.09329	6.11564	6.15957	6.20411	6.2255	6.20874	6.18206	6.21478	6.18924	6.22244	6.19922	6.22163	6.23727	6.23356	6.23106	6.20896	6.22651	6.21349	6.15238	6.13312	6.15193	6.12718	5.89183	5.90247	5.9267	5.8875	5.7723	5.84464	5.90017	6.01757	6.03937	6.05959	6.08047	6.11036	6.10368	6.09374	6.07933	6.10571	6.16278	6.18118	6.27821	6.34876	6.31937	6.31289	6.32512	6.31546	6.30097	6.29449
VZ48_open	right	5.43976	5.461	5.51612	5.51624	5.53896	5.55263	5.5635	5.56296	5.57352	5.58295	5.57526	5.59097	5.59462	5.59654	5.59376	5.59272	5.6024	5.57224	5.54873	5.53127	5.54021	5.52888	5.46405	5.38028	5.29097	5.28906	5.1428	5.23588	5.31313	5.34658	5.37879	5.3891	5.39968	5.39179	5.3984	5.39302	5.45926	5.52242	5.53739	5.5392	5.56498	5.57463	5.57815	5.579	5.58219	5.6152	5.60723	5.61464
		-4838.71	-4806.45	-4774.19	-4741.94	-4709.68	-4677.42	-4645.16	-4612.9	-4580.65	-4548.39	-4516.13	-4483.87	-4451.61	-4419.35	-4387.1	-4354.84	-4322.58	-4290.32	-4258.06	-4225.81	-4193.55	-4161.29	-4129.03	-4096.77	-4064.52	-4032.26	-4000	-3967.74	-3935.48	-3903.23	-3870.97	-3838.71	-3806.45	-3774.19	-3741.94	-3709.68	-3677.42	-3645.16	-3612.9	-3580.65	-3548.39	-3516.13	-3483.87	-3451.61	-3419.35	-3387.1	-3354.84	-3322.58
BH88 closed	left	0.955267	0.955721	0.987557	1.01538	1.02925	1.03867	1.04364	1.05187	1.03758	1.03888	1.03993	1.04671	1.04597	1.03625	0.943982	0.983337	0.995447	1.00529	1.01416	1.01452	1.01899	1.01972	1.01402	1.01607	1.01646	1.01437	1.03623	1.03922	1.04513	1.05034	1.04569	1.0504	1.05073	1.05267	1.05308	1.0527	1.05266	1.0547	1.0555	1.04785	1.05143	1.03872	1.03199	1.02947	1.01359	0.98062	0.980953	0.980028
BH88 closed	right	1	1	1	1	1	1	1	1	1	1	1	1	1	1	1	1	1	1	1	1	1	1	1	1	1	1	1	1	1	1	1	1	1	1	1	1	1	1	1	1	1	1	1	1	1	1	1	1
BH88 open	left	1.024	1.02405	1.03243	1.03085	1.03299	1.03363	1.02688	1.02933	1.02676	1.0329	1.03072	1.03332	1.03035	1.02848	1.00418	1.00257	0.997577	1.00347	1.00651	1.00666	1.00082	1.00245	1.00525	1.00351	0.973304	1.00611	1.02476	1.01338	1.01721	1.01086	0.94554	0.945239	0.946622	0.945572	0.937006	0.907217	0.911607	0.948764	0.95771	0.965852	0.970916	0.984347	0.965749	0.977516	0.984918	0.988818	0.985396	0.982181
BH88 open	right	1.01635	1.01445	1.01664	1.01616	1.01549	1.01564	1.02114	1.02173	1.01967	1.01644	1.01536	1.01672	1.01907	1.01769	1.00761	1.00833	1.01044	1.01222	1.01324	1.01381	1.01225	1.0099	1.01261	0.996619	1.00894	1.01833	1.02231	1.00583	1.02226	1.01793	0.97329	0.981341	0.982058	0.981807	0.970962	0.967771	0.949333	0.97014	0.983056	0.990188	1.00172	1.01228	0.987361	0.991436	0.989104	0.989527	0.948467	0.958441
DH45 closed	left	0.997338	1.00083	0.997154	0.994301	0.999364	0.99665	0.992084	0.980404	0.951963	0.955982	0.974392	0.980195	0.97778	0.979117	0.938832	0.966855	0.972748	0.980801	0.980452	0.979507	0.983129	0.985824	0.984912	0.983331	0.986603	0.98743	0.985871	0.984184	0.983534	0.988759	0.986342	0.981902	0.98565	0.988988	0.988905	0.987774	0.981029	0.979561	0.988105	0.985297	0.988848	0.983348	0.985291	0.988397	0.989006	0.987263	0.990415	0.988346
DH45 closed	right	1	1	1	1	1	1	1	1	1	1	1	1	1	1	1	1	1	1	1	1	1	1	1	1	1	1	1	1	1	1	1	1	1	1	1	1	1	1	1	1	1	1	1	1	1	1	1	1
DH45 open	left	0.978247	0.974307	0.972845	0.977295	0.978767	0.979966	0.952252	0.973048	0.980372	0.984156	0.982611	0.983316	0.981409	0.987124	0.984676	0.981263	0.984775	0.9873	0.986628	0.981519	0.983503	0.983526	0.985069	0.983227	0.981798	0.982905	0.988114	0.988934	0.984395	0.985838	0.988884	0.988604	0.989609	0.987295	0.990823	0.991948	0.993558	0.988871	0.987685	0.992008	0.992303	0.991867	0.991515	0.991265	0.994012	0.990002	0.985272	0.984723
DH45 open	right	0.975362	0.937375	0.979072	0.980706	0.980448	0.957894	0.972682	0.978192	0.979988	0.98155	0.981337	0.983908	0.980451	0.980486	0.980498	0.981924	0.983893	0.985919	0.984265	0.98695	0.989373	0.989899	0.987352	0.988731	0.988845	0.98838	0.988943	0.989333	0.986954	0.987202	0.98865	0.986408	0.98525	0.984231	0.983623	0.981793	0.979246	0.978426	0.978455	0.981198	0.983299	0.984091	0.983837	0.982501	0.980537	0.97605	0.983639	0.983657
MC04_closed	left	1.01959	1.02041	1.0185	1.01781	1.02048	1.02108	1.01986	1.01806	1.01804	1.01728	1.01983	1.01964	0.994346	0.997699	1.00089	1.00114	0.999215	0.972335	0.929101	0.928251	0.928292	0.960266	0.962774	0.968134	0.97175	0.995159	1.00366	1.00069	1.00137	1.00247	1.0014	1.00124	1.00106	1.00985	1.00811	1.00767	1.00969	1.00547	1.00438	1.00571	1.01255	1.0081	1.00569	1.00245	1.0057	0.997875	0.992868	0.999501
MC04_closed	right	1	1	1	1	1	1	1	1	1	1	1	1	1	1	1	1	1	1	1	1	1	1	1	1	1	1	1	1	1	1	1	1	1	1	1	1	1	1	1	1	1	1	1	1	1	1	1	1
MC04_open	left	0.956802	0.972822	0.984745	1.00914	1.00554	1.0095	0.958785	0.932895	0.906185	0.91073	0.899143	0.876403	0.904262	0.931179	0.941745	0.918786	0.955642	0.971085	1.0057	1.01063	1.02179	1.02503	1.03011	0.994645	1.02686	1.03657	1.04752	1.05706	1.05622	1.05943	1.04507	1.04763	1.0475	1.04824	1.04707	1.04492	1.04642	1.03845	1.03861	1.03507	1.00393	1.01364	1.01616	0.974296	0.999226	1.01244	1.01858	1.02429
MC04_open	right	1.00456	1.00772	0.963388	1.02291	0.963958	0.967845	0.916692	0.875267	0.893276	0.916578	0.898801	0.930513	0.907009	0.915532	0.97682	1.01016	1.01785	1.01184	0.972511	1.04285	1.04774	1.04896	1.00822	1.02981	1.0145	1.04341	1.04819	1.05012	1.04825	1.05134	1.04882	1.03893	1.0386	1.04078	1.04132	1.03887	0.998789	1.0006	1.01592	0.997916	1.02079	1.02326	1.00261	1.01737	1.02361	0.96716	1.01295	0.967746
MT26 closed	left	0.979098	0.967802	0.987629	0.993941	0.995679	0.993729	0.993362	0.992703	0.995305	0.994495	0.982054	0.948578	0.946909	0.987212	0.993703	0.98064	0.978206	0.979827	0.980928	0.98034	0.979858	0.993405	0.997675	1.00114	1.00375	1.00134	1.00437	1.00072	1.00076	1.00186	1.00455	1.00045	1.00137	0.948588	0.979821	0.988571	0.990022	0.961601	0.985987	0.993625	0.995837	1.00003	1.00064	1.00404	1.00372	1.0048	1.001	1.00092
MT26 closed	right	1	1	1	1	1	1	1	1	1	1	1	1	1	1	1	1	1	1	1	1	1	1	1	1	1	1	1	1	1	1	1	1	1	1	1	1	1	1	1	1	1	1	1	1	1	1	1	1
MT26 open	left	0.994326	1.00097	0.987033	0.997016	1.00079	1.00615	1.0068	1.00503	1.0083	1.0072	1.00696	1.00567	1.00377	1.00351	1.0022	0.95776	0.991059	0.999344	1.00646	1.00443	1.00791	1.00479	1.00539	1.00698	1.00571	0.996107	0.996798	0.99707	0.969107	0.955882	0.985457	0.995062	1.00363	1.00308	0.994032	0.992944	0.992809	0.99185	0.987892	0.995717	1.00114	1.0015	1.00725	1.00358	1.00645	1.0028	1.00492	1.0031
MT26 open	right	1.0005	0.956969	0.988138	0.995204	0.998787	0.999938	0.998838	0.997978	0.999726	0.999856	0.998982	0.998078	1.00543	1.00629	1.00548	0.967544	0.989037	0.996505	0.998299	0.998422	1.00011	1.00062	0.967815	1.01078	1.01112	1.00737	0.972292	0.975579	0.933086	0.978355	0.992436	0.997836	0.998982	1.00021	0.990248	0.925843	0.991622	0.95851	0.984476	0.992233	0.997896	0.996961	1.00634	1.00661	1.00711	1.00635	1.00752	1.00608
NR85_closed	left	1.00785	1.00835	1.0132	0.986886	0.996969	1.00449	1.00438	1.00746	1.00281	1.01014	1.01287	1.01722	1.01917	1.02048	1.01829	1.01629	1.02411	1.01826	1.02856	1.01194	1.01468	1.01168	1.00967	1.0089	1.01216	1.01238	1.01117	1.00609	1.01933	1.02262	1.02115	1.02167	0.98821	1.00045	0.993425	0.997713	0.995058	0.995721	1.00186	0.989874	1.00813	1.01638	1.01728	1.01268	1.02022	1.01741	1.02142	1.02475
NR85_closed	right	1	1	1	1	1	1	1	1	1	1	1	1	1	1	1	1	1	1	1	1	1	1	1	1	1	1	1	1	1	1	1	1	1	1	1	1	1	1	1	1	1	1	1	1	1	1	1	1
NR85_open	left	1.01158	1.01656	1.01222	1.00789	1.02335	1.0211	1.02267	1.02919	1.01522	1.01882	1.02784	1.0265	1.02683	1.01842	1.02008	1.02204	1.01539	1.01252	1.00647	1.0078	0.970922	1.00159	1.00207	1.0072	0.951423	0.905521	0.942459	0.960509	0.981434	0.990548	0.992713	0.996805	0.998544	1.00216	1.00165	1.00084	0.99968	0.998235	1.00138	1.0065	1.00304	1.00539	1.00536	1.00829	1.0022	1.00812	1.00008	0.999256
NR85_open	right	1.00773	1.0072	1.00769	1.01033	1.00859	1.00528	1.00682	1.00891	1.00833	1.0105	1.01011	1.00959	1.01123	1.00946	1.01014	1.00609	1.01381	1.0095	1.01419	1.01364	0.96119	1.01211	1.00742	1.00651	0.982307	0.924651	0.948081	0.971746	1.0013	1.00106	1.0053	1.00792	1.00517	1.00415	1.0089	1.00941	1.01402	1.01416	1.01166	1.01362	1.01571	1.01333	1.00888	1.01071	1.00843	1.01071	1.01094	1.01332
SK39 closed	left	0.98955	0.989651	0.992059	0.988316	0.991361	0.988844	0.990848	0.989997	0.990071	0.989387	0.990284	0.990826	0.990757	0.988633	0.987156	0.989018	0.987422	0.988762	0.988096	0.991963	0.994721	0.993696	0.992477	0.991846	0.994258	0.994516	0.995292	0.994485	0.995775	0.995301	0.99914	0.997233	0.999044	0.999816	1.00039	1.00078	0.998205	0.998828	1.00304	0.998378	0.997702	0.998179	0.998143	0.99893	0.999902	0.998542	0.998771	0.998739
SK39 closed	right	1	1	1	1	1	1	1	1	1	1	1	1	1	1	1	1	1	1	1	1	1	1	1	1	1	1	1	1	1	1	1	1	1	1	1	1	1	1	1	1	1	1	1	1	1	1	1	1
SK39 open	left	0.998108	0.99721	0.998245	0.997169	0.997004	0.995732	0.997092	0.996177	0.997071	0.996464	0.996841	0.994676	0.993753	0.990898	0.992329	0.992228	0.994156	0.992702	0.991184	0.987285	0.986832	0.98916	0.986574	0.990219	0.989265	0.991735	0.991767	0.991078	0.98848	0.991401	0.989046	0.991241	0.990353	0.990444	0.988636	0.988214	0.990742	0.988866	0.991295	0.991125	0.991277	0.991911	0.994235	0.990775	0.99097	0.99186	0.991077	0.991578
SK39 open	right	0.994591	0.993542	0.994147	0.987966	0.987008	0.987749	0.995694	0.937764	0.996894	0.998422	0.99634	0.992741	0.954736	0.9958	0.9954	0.989029	0.992074	0.995472	0.98869	0.993352	0.997082	0.995624	0.99518	0.996104	0.993711	0.998198	0.997266	0.995449	0.99478	0.944566	0.99809	0.997241	0.998494	1.00281	1.00196	1.00245	1.00092	1.00186	1.00329	1.00127	0.975969	0.99988	0.997431	0.999307	0.997685	0.998458	0.99768	0.995006
SS81_closed	left	0.981518	0.980336	0.983244	0.983736	0.988156	0.989816	0.990368	0.991145	0.984157	0.989558	0.991818	0.986636	0.948641	0.950571	0.951392	0.949473	0.951076	0.950903	0.953236	0.986924	0.988138	0.98454	0.986126	0.99	0.993017	0.995123	0.99005	0.995509	0.996742	0.999312	1.00089	1.0015	1.00377	1.00419	1.00552	1.00044	1.00067	0.999003	1.00389	1.00292	0.999706	1.00046	0.997894	0.998827	0.999362	0.95664	0.950848	0.979577
SS81_closed	right	1	1	1	1	1	1	1	1	1	1	1	1	1	1	1	1	1	1	1	1	1	1	1	1	1	1	1	1	1	1	1	1	1	1	1	1	1	1	1	1	1	1	1	1	1	1	1	1
SS81_open	left	0.936571	0.930862	0.959409	1.00172	1.00662	1.01476	1.01879	1.02129	1.02046	1.02322	1.0229	1.02513	1.02568	0.993668	0.991942	0.994865	1.01674	1.0178	1.0202	1.02202	1.01869	1.02049	1.02171	1.01966	1.01806	0.987397	0.944059	0.943926	0.978006	0.982875	1.00919	1.01163	1.016	1.01625	1.0085	1.01074	1.01353	1.01665	0.975941	0.978736	1.00798	1.01498	0.97543	0.977	0.97719	0.983217	1.01384	0.980979
SS81_open	right	0.929143	0.972134	0.989667	0.999899	1.00366	1.00469	1.00084	1.03323	1.03462	1.03352	1.0351	1.0354	0.959052	0.990699	0.99255	0.997144	0.99996	1.0047	1.02566	1.02528	1.02536	1.046	1.046	0.978195	1.00439	0.947214	0.976522	0.980943	1.01382	1.01841	1.02333	1.02383	0.96763	0.98783	0.982088	1.02058	1.0258	0.900056	1.00539	1.01738	1.02724	0.9576	0.992087	0.995307	0.99985	1.00363	1.00434	0.995983
VZ48_closed	left	1.02723	1.02677	1.02705	1.03284	1.02952	1.01858	1.01641	1.01647	1.01954	1.01357	0.977888	0.983952	0.984563	1.00552	0.992463	1.0092	1.013	1.01046	1.02099	1.01824	1.01649	1.01386	1.01395	1.01626	1.01896	1.02319	1.01563	0.995679	0.98398	0.983822	0.980453	0.990351	0.989451	0.990972	1.00803	1.0092	1.00758	1.01038	1.00833	1.01129	1.00427	1.00839	1.0079	1.00449	1.01278	1.00763	1.00902	1.00276
VZ48_closed	right	1	1	1	1	1	1	1	1	1	1	1	1	1	1	1	1	1	1	1	1	1	1	1	1	1	1	1	1	1	1	1	1	1	1	1	1	1	1	1	1	1	1	1	1	1	1	1	1
VZ48_open	left	0.986167	0.989785	0.996895	1.0041	1.00757	1.00485	1.00054	1.00583	1.0017	1.00707	1.00331	1.00694	1.00947	1.00887	1.00847	1.00489	1.00773	1.00562	0.995731	0.992613	0.995659	0.991653	0.953563	0.955285	0.959206	0.952862	0.934218	0.945925	0.954913	0.973913	0.97744	0.980713	0.984093	0.988931	0.987849	0.986241	0.983908	0.988178	0.997414	1.00039	1.0161	1.02751	1.02276	1.02171	1.02369	1.02213	1.01978	1.01873
VZ48_open	right	0.98829	0.992148	1.00216	1.00218	1.00631	1.00879	1.01077	1.01067	1.01259	1.0143	1.01291	1.01576	1.01642	1.01677	1.01627	1.01608	1.01784	1.01236	1.00809	1.00491	1.00654	1.00448	0.992703	0.977482	0.961258	0.960909	0.934338	0.951248	0.965284	0.97136	0.977213	0.979085	0.981007	0.979573	0.980775	0.979797	0.991831	1.00331	1.00603	1.00635	1.01104	1.01279	1.01343	1.01359	1.01417	1.02016	1.01872	1.02006
Time [sec]		-4.83871	-4.80645	-4.77419	-4.74194	-4.70968	-4.67742	-4.64516	-4.6129	-4.58065	-4.54839	-4.51613	-4.48387	-4.45161	-4.41935	-4.3871	-4.35484	-4.32258	-4.29032	-4.25806	-4.22581	-4.19355	-4.16129	-4.12903	-4.09677	-4.06452	-4.03226	-4	-3.96774	-3.93548	-3.90323	-3.87097	-3.83871	-3.80645	-3.77419	-3.74194	-3.70968	-3.67742	-3.64516	-3.6129	-3.58065	-3.54839	-3.51613	-3.48387	-3.45161	-3.41935	-3.3871	-3.35484	-3.32258
Open eye screen side		0.985725	0.98832	0.992977	1.00315	1.00658	1.00821	0.997977	0.999099	0.99451	0.997571	0.996291	0.993994	0.996941	0.995269	0.993203	0.9843	0.995384	0.998731	1.00236	1.00162	0.998266	1.00234	0.998717	0.995089	0.988203	0.9824	0.983712	0.987235	0.991221	0.993844	0.991667	0.994616	0.997044	0.997747	0.994446	0.990384	0.991531	0.994982	0.992241	0.995675	0.998334	1.00389	0.997307	0.993055	0.997332	0.999922	1.00237	0.998105
Open eye dark side		0.989566	0.985191	0.992614	1.00192	0.995531	0.993479	0.990434	0.982969	0.993138	0.996396	0.993616	0.997838	0.981675	0.991592	0.998095	0.997038	1.00311	1.00356	1.00062	1.0099	1.00495	1.01345	1.00216	0.998029	0.995634	0.986056	0.985994	0.990031	0.995716	0.996278	1.00089	1.00157	0.994649	0.997675	0.994984	0.990814	0.993944	0.978383	0.998535	1.00002	1.00421	1.00003	0.998997	1.0021	1.00256	0.996507	0.998031	0.992536
Open eye screen side during closed eye in the dark side experiment		0.994679	0.993733	1.0008	1.00165	1.00635	1.00648	1.00637	1.00601	0.999934	1.00116	0.998632	0.99672	0.988517	0.995685	0.978338	0.986995	0.990154	0.98833	0.986939	0.988961	0.990537	0.995373	0.995201	0.996959	0.99962	1.00294	1.00529	1.00207	1.00333	1.00556	1.00495	1.00559	1.00241	0.999441	1.00466	1.00561	1.00437	1.00066	1.00639	1.00437	1.00731	1.0067	1.0056	1.00491	1.00553	0.993847	0.993162	0.996829
		1
		1
		#REF!
		1
[truncated: 702 more columns]

## Sheet: 2g
Data from 2e and 2f

## Sheet: 2h
Data from 2e and 2f

## Sheet: 2j
Raw data - average value divided by area factor
		-4838.71	-4806.45	-4774.19	-4741.94	-4709.68	-4677.42	-4645.16	-4612.9	-4580.65	-4548.39	-4516.13	-4483.87	-4451.61	-4419.35	-4387.1	-4354.84	-4322.58	-4290.32	-4258.06	-4225.81	-4193.55	-4161.29	-4129.03	-4096.77	-4064.52	-4032.26	-4000	-3967.74	-3935.48	-3903.23	-3870.97	-3838.71	-3806.45	-3774.19	-3741.94	-3709.68	-3677.42	-3645.16	-3612.9	-3580.65	-3548.39	-3516.13	-3483.87	-3451.61	-3419.35	-3387.1	-3354.84	-3322.58
BH88 closed	closed eye	-0.021765	-0.0217594	-0.0217538	-0.0217476	-0.0217406	-0.0217329	-0.0217252	-0.0217177	-0.0217104	-0.0217033	-0.0216968	-0.0216915	-0.0216877	-0.0216854	-0.0216836	-0.021682	-0.0216805	-0.021679	-0.0216778	-0.0216773	-0.0216771	-0.0216774	-0.0216783	-0.0216795	-0.021681	-0.0216826	-0.0216843	-0.0216864	-0.0216894	-0.0216937	-0.0216992	-0.0217055	-0.021712	-0.0217185	-0.0217249	-0.0217313	-0.0217377	-0.0217442	-0.0217503	-0.0217562	-0.0217618	-0.0217671	-0.021772	-0.0217766	-0.0217806	-0.0217838	-0.0217865	-0.0217886
BH88 closed	control	-0.0259258	-0.0259261	-0.0259269	-0.0259281	-0.0259295	-0.0259314	-0.0259336	-0.0259363	-0.025939	-0.0259414	-0.0259436	-0.0259457	-0.0259477	-0.0259495	-0.025951	-0.0259525	-0.0259538	-0.0259547	-0.0259552	-0.0259554	-0.0259553	-0.0259553	-0.0259552	-0.0259552	-0.0259553	-0.0259553	-0.0259553	-0.0259553	-0.0259554	-0.0259558	-0.0259563	-0.025957	-0.0259578	-0.0259587	-0.0259599	-0.0259615	-0.0259629	-0.0259643	-0.0259658	-0.0259674	-0.0259687	-0.0259696	-0.0259699	-0.0259695	-0.0259685	-0.0259671	-0.0259659	-0.0259651
BH88 stretched	closed eye	-0.0194857	-0.0194784	-0.0194713	-0.0194648	-0.0194594	-0.0194552	-0.0194524	-0.0194508	-0.0194503	-0.0194506	-0.0194516	-0.019453	-0.0194545	-0.0194558	-0.0194574	-0.0194595	-0.0194624	-0.0194657	-0.0194692	-0.0194726	-0.0194758	-0.0194784	-0.0194805	-0.0194823	-0.019484	-0.0194857	-0.0194871	-0.0194881	-0.0194888	-0.0194891	-0.0194893	-0.0194896	-0.0194901	-0.0194904	-0.0194902	-0.0194896	-0.0194893	-0.0194894	-0.0194894	-0.019489	-0.0194885	-0.0194881	-0.0194877	-0.0194868	-0.0194851	-0.0194828	-0.0194802	-0.0194781
BH88 stretched	control	-0.0182607	-0.0182595	-0.0182584	-0.0182573	-0.0182564	-0.0182559	-0.0182559	-0.0182563	-0.0182568	-0.0182572	-0.0182576	-0.0182581	-0.0182587	-0.0182589	-0.0182587	-0.018258	-0.0182572	-0.0182563	-0.0182552	-0.0182538	-0.0182519	-0.0182496	-0.0182469	-0.018244	-0.018241	-0.0182382	-0.0182356	-0.0182332	-0.0182313	-0.0182297	-0.0182288	-0.0182284	-0.0182286	-0.0182291	-0.0182298	-0.0182306	-0.0182312	-0.0182317	-0.0182322	-0.0182326	-0.018233	-0.0182338	-0.0182351	-0.0182366	-0.0182383	-0.0182402	-0.0182422	-0.0182437
DH45 closed	closed eye	-0.0204982	-0.0204972	-0.0204964	-0.020496	-0.0204955	-0.0204951	-0.0204949	-0.0204952	-0.0204961	-0.0204977	-0.0204999	-0.0205023	-0.0205043	-0.0205056	-0.0205067	-0.0205078	-0.0205088	-0.0205094	-0.0205101	-0.0205109	-0.0205113	-0.0205108	-0.02051	-0.0205094	-0.0205089	-0.020509	-0.0205098	-0.0205115	-0.0205138	-0.0205161	-0.0205179	-0.0205189	-0.0205191	-0.0205187	-0.020518	-0.0205168	-0.0205152	-0.0205133	-0.0205112	-0.0205092	-0.0205073	-0.0205051	-0.0205027	-0.0205003	-0.0204983	-0.0204967	-0.0204958	-0.0204955
DH45 closed	control	-0.0258933	-0.0258942	-0.0258947	-0.0258948	-0.0258946	-0.0258942	-0.0258939	-0.0258938	-0.0258938	-0.0258939	-0.025894	-0.0258942	-0.0258944	-0.0258944	-0.0258942	-0.0258937	-0.0258927	-0.0258914	-0.0258901	-0.0258892	-0.0258883	-0.0258873	-0.0258862	-0.0258855	-0.0258852	-0.0258852	-0.0258852	-0.0258855	-0.0258859	-0.0258862	-0.0258863	-0.0258864	-0.0258862	-0.0258862	-0.0258867	-0.0258874	-0.0258878	-0.0258879	-0.0258876	-0.0258869	-0.0258857	-0.0258844	-0.0258832	-0.0258823	-0.0258818	-0.0258818	-0.0258821	-0.0258826
DH45 stretched	closed eye	-0.0174182	-0.0174166	-0.0174156	-0.0174151	-0.017415	-0.0174153	-0.0174163	-0.0174179	-0.0174197	-0.0174215	-0.0174232	-0.0174247	-0.0174261	-0.0174277	-0.0174293	-0.0174308	-0.0174324	-0.0174338	-0.0174349	-0.0174355	-0.0174354	-0.0174345	-0.017433	-0.0174309	-0.0174284	-0.0174256	-0.0174227	-0.0174201	-0.0174178	-0.0174159	-0.0174143	-0.0174129	-0.0174118	-0.017411	-0.0174106	-0.0174103	-0.0174102	-0.0174104	-0.017411	-0.0174121	-0.0174132	-0.0174143	-0.0174151	-0.0174157	-0.0174162	-0.0174168	-0.0174177	-0.0174187
DH45 stretched	control	-0.0256161	-0.0256153	-0.0256146	-0.0256141	-0.0256141	-0.0256147	-0.0256157	-0.0256164	-0.0256168	-0.0256167	-0.0256162	-0.0256153	-0.0256143	-0.0256137	-0.0256134	-0.0256131	-0.0256126	-0.0256122	-0.0256121	-0.0256119	-0.0256115	-0.0256108	-0.0256101	-0.0256094	-0.0256086	-0.0256074	-0.0256064	-0.0256057	-0.0256055	-0.0256053	-0.0256051	-0.0256051	-0.0256053	-0.0256055	-0.0256056	-0.0256057	-0.0256056	-0.0256054	-0.0256057	-0.0256065	-0.0256075	-0.0256087	-0.02561	-0.0256112	-0.0256126	-0.0256141	-0.0256156	-0.0256168
MT26 closed	closed eye	-0.0176548	-0.0176554	-0.0176561	-0.0176569	-0.017658	-0.0176593	-0.0176606	-0.0176615	-0.017662	-0.0176625	-0.0176631	-0.0176641	-0.0176658	-0.0176679	-0.0176701	-0.0176718	-0.017673	-0.0176738	-0.0176742	-0.0176743	-0.0176739	-0.0176729	-0.0176711	-0.0176683	-0.0176644	-0.01766	-0.0176558	-0.0176527	-0.0176508	-0.01765	-0.0176499	-0.0176501	-0.0176503	-0.0176501	-0.0176494	-0.017648	-0.0176462	-0.0176435	-0.0176395	-0.0176346	-0.0176304	-0.017628	-0.0176274	-0.0176277	-0.0176283	-0.0176289	-0.017629	-0.0176284
MT26 closed	control	-0.014061	-0.0140599	-0.0140587	-0.0140575	-0.0140567	-0.0140563	-0.0140563	-0.0140568	-0.0140576	-0.0140587	-0.0140602	-0.0140616	-0.0140628	-0.0140636	-0.0140644	-0.014065	-0.0140656	-0.0140665	-0.0140674	-0.0140686	-0.0140699	-0.014071	-0.014072	-0.0140728	-0.0140733	-0.0140736	-0.014074	-0.0140746	-0.0140753	-0.0140759	-0.0140764	-0.0140766	-0.0140768	-0.014077	-0.0140772	-0.0140775	-0.014078	-0.0140789	-0.0140799	-0.0140809	-0.0140819	-0.0140829	-0.014084	-0.014085	-0.0140858	-0.0140863	-0.0140868	-0.0140873
MT26 stretched	closed eye	-0.0133772	-0.0133764	-0.013376	-0.0133761	-0.0133762	-0.0133764	-0.0133767	-0.0133771	-0.0133777	-0.0133783	-0.0133791	-0.0133805	-0.0133824	-0.0133847	-0.0133866	-0.0133883	-0.0133894	-0.0133898	-0.0133894	-0.0133882	-0.0133867	-0.0133854	-0.0133845	-0.0133838	-0.0133833	-0.013383	-0.0133822	-0.0133807	-0.0133789	-0.013377	-0.013375	-0.0133731	-0.0133714	-0.0133701	-0.0133689	-0.0133677	-0.0133663	-0.013365	-0.0133639	-0.0133633	-0.0133631	-0.0133632	-0.0133632	-0.0133631	-0.0133627	-0.0133623	-0.0133624	-0.0133632
MT26 stretched	control	-0.0121685	-0.0121689	-0.0121692	-0.0121695	-0.0121697	-0.0121698	-0.01217	-0.0121702	-0.0121705	-0.0121707	-0.0121707	-0.0121705	-0.0121703	-0.0121701	-0.0121699	-0.0121699	-0.0121701	-0.01217	-0.0121698	-0.0121694	-0.0121691	-0.0121689	-0.0121689	-0.0121688	-0.0121683	-0.0121675	-0.0121665	-0.0121655	-0.0121644	-0.0121631	-0.0121617	-0.0121601	-0.0121588	-0.0121578	-0.0121572	-0.0121569	-0.0121567	-0.0121566	-0.0121565	-0.0121566	-0.0121567	-0.0121568	-0.0121571	-0.0121574	-0.0121577	-0.0121581	-0.0121586	-0.0121592
NM37 closed	closed eye	-0.0194465	-0.0194539	-0.0194612	-0.0194677	-0.0194729	-0.019477	-0.0194804	-0.0194851	-0.0194919	-0.0194997	-0.0195066	-0.0195118	-0.0195156	-0.0195188	-0.0195222	-0.0195267	-0.0195323	-0.0195386	-0.0195451	-0.019551	-0.019556	-0.0195603	-0.0195646	-0.0195689	-0.0195729	-0.0195762	-0.0195784	-0.0195793	-0.0195791	-0.0195793	-0.019581	-0.0195848	-0.0195904	-0.0195963	-0.0196012	-0.0196054	-0.0196091	-0.019612	-0.0196135	-0.0196139	-0.0196133	-0.0196123	-0.0196119	-0.0196132	-0.0196166	-0.0196217	-0.0196274	-0.0196326
NM37 closed	control	-0.0275826	-0.0275815	-0.0275795	-0.0275769	-0.0275742	-0.0275721	-0.0275705	-0.0275693	-0.0275682	-0.0275669	-0.0275656	-0.0275645	-0.0275636	-0.0275631	-0.0275631	-0.0275638	-0.0275651	-0.0275671	-0.0275693	-0.0275712	-0.0275725	-0.0275736	-0.0275746	-0.0275755	-0.0275761	-0.0275767	-0.0275776	-0.0275791	-0.0275806	-0.0275822	-0.0275836	-0.0275848	-0.0275856	-0.0275865	-0.0275877	-0.0275889	-0.0275894	-0.0275892	-0.0275886	-0.0275884	-0.0275889	-0.0275908	-0.027594	-0.0275976	-0.027601	-0.0276041	-0.027607	-0.02761
NM37 stretched	closed eye	-0.0165377	-0.0165375	-0.0165376	-0.0165382	-0.0165387	-0.0165387	-0.0165385	-0.0165383	-0.0165381	-0.0165379	-0.0165377	-0.0165378	-0.0165386	-0.0165402	-0.0165426	-0.0165458	-0.0165499	-0.0165547	-0.0165603	-0.0165666	-0.0165741	-0.0165832	-0.0165939	-0.0166058	-0.0166179	-0.0166298	-0.0166411	-0.0166516	-0.0166611	-0.0166699	-0.016678	-0.0166854	-0.0166926	-0.0167002	-0.0167082	-0.016716	-0.0167227	-0.0167275	-0.0167301	-0.0167302	-0.0167277	-0.0167232	-0.0167187	-0.0167148	-0.0167113	-0.0167082	-0.0167056	-0.0167035
NM37 stretched	control	-0.0258959	-0.0258975	-0.0258987	-0.0258998	-0.0259007	-0.0259014	-0.0259016	-0.0259014	-0.025901	-0.0259007	-0.0259002	-0.0258995	-0.0258987	-0.025898	-0.0258976	-0.0258976	-0.025898	-0.0258989	-0.0259002	-0.0259018	-0.0259035	-0.0259053	-0.0259071	-0.0259087	-0.0259103	-0.0259122	-0.0259146	-0.0259172	-0.0259192	-0.0259205	-0.0259212	-0.0259217	-0.0259223	-0.0259229	-0.0259235	-0.0259239	-0.025924	-0.0259235	-0.0259223	-0.0259205	-0.0259185	-0.0259166	-0.0259145	-0.0259124	-0.0259103	-0.0259082	-0.0259062	-0.0259045
SK39 closed	closed eye	-0.0204946	-0.0204957	-0.020497	-0.0204978	-0.0204971	-0.0204949	-0.0204919	-0.0204886	-0.0204859	-0.0204842	-0.0204837	-0.0204843	-0.0204858	-0.0204877	-0.0204898	-0.020492	-0.0204941	-0.0204961	-0.0204991	-0.0205036	-0.0205097	-0.0205166	-0.0205235	-0.0205299	-0.0205353	-0.0205395	-0.0205433	-0.020547	-0.0205507	-0.020554	-0.0205564	-0.0205576	-0.020558	-0.0205577	-0.0205564	-0.0205543	-0.0205511	-0.0205471	-0.0205426	-0.0205381	-0.0205339	-0.0205297	-0.0205254	-0.0205211	-0.0205175	-0.0205146	-0.0205122	-0.0205099
SK39 closed	control	-0.0248843	-0.0248844	-0.0248845	-0.0248843	-0.0248837	-0.0248827	-0.0248817	-0.0248806	-0.0248796	-0.024879	-0.0248784	-0.0248775	-0.0248763	-0.0248746	-0.0248727	-0.024871	-0.0248693	-0.0248676	-0.0248664	-0.024866	-0.0248664	-0.0248669	-0.0248672	-0.0248671	-0.024867	-0.0248665	-0.0248654	-0.0248637	-0.0248616	-0.0248593	-0.0248569	-0.0248548	-0.0248534	-0.0248528	-0.0248525	-0.0248522	-0.0248519	-0.0248517	-0.0248516	-0.0248514	-0.0248512	-0.024851	-0.0248507	-0.0248501	-0.0248495	-0.024849	-0.0248488	-0.024849
SK39 stretched	closed eye	-0.0182128	-0.0182122	-0.0182117	-0.0182114	-0.0182115	-0.018212	-0.0182126	-0.0182131	-0.0182136	-0.0182144	-0.0182159	-0.0182176	-0.0182192	-0.0182206	-0.0182219	-0.018223	-0.0182242	-0.0182254	-0.0182268	-0.0182281	-0.018229	-0.0182295	-0.0182295	-0.0182292	-0.0182288	-0.0182285	-0.0182283	-0.0182284	-0.0182288	-0.0182292	-0.0182299	-0.0182305	-0.0182311	-0.0182315	-0.0182313	-0.0182305	-0.0182292	-0.0182276	-0.0182257	-0.0182234	-0.0182207	-0.0182172	-0.0182133	-0.0182092	-0.0182052	-0.0182019	-0.0181994	-0.018198
SK39 stretched	control	-0.0219126	-0.0219119	-0.0219116	-0.0219113	-0.021911	-0.0219109	-0.021911	-0.0219113	-0.0219118	-0.0219126	-0.0219136	-0.0219146	-0.0219151	-0.0219152	-0.021915	-0.0219145	-0.0219135	-0.0219121	-0.0219106	-0.0219091	-0.0219076	-0.0219059	-0.0219042	-0.0219028	-0.021902	-0.0219018	-0.0219022	-0.0219031	-0.0219047	-0.0219072	-0.0219104	-0.0219138	-0.0219173	-0.0219205	-0.0219233	-0.0219254	-0.0219267	-0.0219274	-0.021928	-0.0219286	-0.0219293	-0.02193	-0.0219308	-0.0219315	-0.0219319	-0.0219319	-0.0219318	-0.0219319
VZ48 closed	closed eye	-0.0208755	-0.0208751	-0.0208746	-0.0208743	-0.0208743	-0.020875	-0.0208763	-0.0208783	-0.0208809	-0.0208838	-0.0208866	-0.0208894	-0.0208922	-0.0208948	-0.0208971	-0.0208995	-0.020902	-0.0209042	-0.0209061	-0.020908	-0.0209099	-0.0209121	-0.0209147	-0.020918	-0.0209218	-0.0209257	-0.0209295	-0.0209334	-0.0209375	-0.0209415	-0.0209457	-0.0209497	-0.0209532	-0.020956	-0.0209582	-0.0209599	-0.0209608	-0.0209611	-0.0209609	-0.0209604	-0.02096	-0.0209594	-0.0209589	-0.0209585	-0.0209583	-0.0209583	-0.0209584	-0.0209586
VZ48 closed	control	-0.0137444	-0.0137438	-0.0137427	-0.0137413	-0.0137402	-0.0137397	-0.0137401	-0.0137413	-0.0137429	-0.0137447	-0.0137462	-0.0137475	-0.0137487	-0.01375	-0.0137514	-0.0137529	-0.0137543	-0.0137554	-0.0137562	-0.0137568	-0.0137575	-0.0137583	-0.0137592	-0.0137604	-0.0137612	-0.0137619	-0.0137624	-0.0137628	-0.0137627	-0.0137623	-0.0137618	-0.0137616	-0.0137612	-0.0137603	-0.0137594	-0.0137585	-0.0137576	-0.0137567	-0.0137557	-0.0137547	-0.0137539	-0.0137533	-0.0137528	-0.0137524	-0.0137519	-0.0137516	-0.0137514	-0.0137514
VZ48 stretched	closed eye	-0.0220854	-0.0220857	-0.0220867	-0.0220881	-0.0220894	-0.0220905	-0.0220912	-0.0220918	-0.0220919	-0.0220916	-0.0220909	-0.0220896	-0.0220876	-0.0220854	-0.0220833	-0.0220813	-0.0220796	-0.0220781	-0.0220763	-0.0220744	-0.0220727	-0.022071	-0.0220694	-0.022068	-0.0220671	-0.0220668	-0.0220668	-0.0220671	-0.0220678	-0.0220689	-0.0220703	-0.0220716	-0.0220729	-0.0220739	-0.0220745	-0.0220744	-0.0220736	-0.0220723	-0.0220707	-0.0220686	-0.0220664	-0.0220641	-0.0220617	-0.0220593	-0.022057	-0.0220547	-0.0220529	-0.0220513
VZ48 stretched	control	-0.0122693	-0.0122703	-0.0122715	-0.0122726	-0.0122735	-0.0122741	-0.0122744	-0.0122744	-0.0122743	-0.0122739	-0.0122733	-0.0122725	-0.0122718	-0.0122712	-0.0122709	-0.0122708	-0.012271	-0.0122714	-0.0122719	-0.0122722	-0.0122727	-0.0122738	-0.0122754	-0.0122775	-0.0122798	-0.012282	-0.0122843	-0.0122866	-0.0122886	-0.0122905	-0.0122921	-0.0122932	-0.0122938	-0.0122939	-0.0122935	-0.0122929	-0.0122921	-0.0122911	-0.0122901	-0.0122892	-0.0122885	-0.012288	-0.0122879	-0.012288	-0.0122884	-0.012289	-0.0122899	-0.0122908
Normalized to percetage change		-4.83871	-4.80645	-4.77419	-4.74194	-4.70968	-4.67742	-4.64516	-4.6129	-4.58065	-4.54839	-4.51613	-4.48387	-4.45161	-4.41935	-4.3871	-4.35484	-4.32258	-4.29032	-4.25806	-4.22581	-4.19355	-4.16129	-4.12903	-4.09677	-4.06452	-4.03226	-4	-3.96774	-3.93548	-3.90323	-3.87097	-3.83871	-3.80645	-3.77419	-3.74194	-3.70968	-3.67742	-3.64516	-3.6129	-3.58065	-3.54839	-3.51613	-3.48387	-3.45161	-3.41935	-3.3871	-3.35484	-3.32258
BH88 closed	closed eye	-0.232782	-0.20736	-0.18126	-0.152682	-0.120367	-0.0852272	-0.0496917	-0.0152043	0.0184744	0.0512693	0.0812849	0.105752	0.12288	0.133843	0.142082	0.149382	0.15617	0.162967	0.168468	0.171128	0.171713	0.170349	0.166407	0.160626	0.153725	0.146344	0.138622	0.129126	0.115272	0.0953129	0.0700001	0.0412277	0.0110843	-0.0187422	-0.0482088	-0.0776682	-0.107416	-0.137099	-0.165462	-0.192401	-0.218165	-0.242513	-0.265326	-0.286387	-0.304694	-0.319612	-0.332033	-0.341755
BH88 closed	control	-0.0541734	-0.0554662	-0.0586866	-0.0631187	-0.0687028	-0.0757482	-0.0844241	-0.0946128	-0.10517	-0.114534	-0.122955	-0.131048	-0.138657	-0.14553	-0.151489	-0.157151	-0.162419	-0.165919	-0.167647	-0.168329	-0.168271	-0.168052	-0.167766	-0.167654	-0.16793	-0.168203	-0.168202	-0.168083	-0.168633	-0.169991	-0.17192	-0.174564	-0.177605	-0.181132	-0.185986	-0.191847	-0.19756	-0.202954	-0.208636	-0.214638	-0.219764	-0.223139	-0.224428	-0.223054	-0.219111	-0.213762	-0.20884	-0.205743
BH88 stretched	closed eye	0.214378	0.251867	0.288355	0.321322	0.348968	0.370363	0.385038	0.393211	0.39572	0.394114	0.389198	0.381648	0.374123	0.367377	0.359498	0.348577	0.333754	0.316617	0.298933	0.281429	0.265285	0.251775	0.240861	0.231567	0.22291	0.21444	0.207274	0.202168	0.198689	0.196752	0.19581	0.194537	0.192029	0.190199	0.19154	0.194467	0.19592	0.195501	0.195485	0.197454	0.200095	0.201899	0.204071	0.208921	0.21734	0.229134	0.242337	0.253283
BH88 stretched	control	-0.269962	-0.263423	-0.257294	-0.251475	-0.246304	-0.243525	-0.243638	-0.245839	-0.24859	-0.250855	-0.253065	-0.255961	-0.258983	-0.260244	-0.258823	-0.255391	-0.250791	-0.245616	-0.239806	-0.232078	-0.221709	-0.208982	-0.194312	-0.178136	-0.161699	-0.146492	-0.132224	-0.119236	-0.108386	-0.0999438	-0.0947513	-0.0929296	-0.0937443	-0.0962425	-0.100123	-0.104674	-0.108219	-0.11093	-0.113599	-0.115601	-0.117797	-0.12242	-0.129561	-0.137853	-0.147052	-0.157566	-0.168297	-0.17644
DH45 closed	closed eye	0.227579	0.232236	0.236092	0.238429	0.240526	0.242742	0.243419	0.241894	0.237781	0.230136	0.219307	0.207608	0.197992	0.191409	0.186191	0.180909	0.176153	0.17285	0.169599	0.165613	0.163965	0.166319	0.170026	0.173129	0.175285	0.17496	0.170837	0.162763	0.151742	0.140535	0.131803	0.126971	0.125993	0.127494	0.131093	0.136893	0.144706	0.154166	0.164115	0.173837	0.183388	0.19383	0.20562	0.217157	0.227084	0.234647	0.239104	0.240443
DH45 closed	control	-0.0856645	-0.0890965	-0.0911799	-0.0916179	-0.090605	-0.0891644	-0.0881567	-0.087723	-0.0876478	-0.0878664	-0.0885038	-0.0892512	-0.0898035	-0.0899668	-0.0893074	-0.0870862	-0.0831766	-0.0782537	-0.0734649	-0.0697868	-0.0664281	-0.0623603	-0.0583762	-0.0556756	-0.0543987	-0.0541947	-0.0545471	-0.0556289	-0.0571737	-0.0581567	-0.0587779	-0.0590019	-0.0582915	-0.0580896	-0.0600559	-0.0629241	-0.0645555	-0.0647097	-0.0637638	-0.0609838	-0.0562931	-0.0511006	-0.0465355	-0.0432199	-0.0413348	-0.0410961	-0.0425267	-0.0441952
DH45 stretched	closed eye	0.220427	0.22968	0.235707	0.238612	0.239112	0.237064	0.231439	0.222499	0.212185	0.201962	0.19209	0.183197	0.175182	0.166447	0.157324	0.148417	0.139384	0.131218	0.124884	0.1216	0.12237	0.12709	0.135661	0.147634	0.162224	0.178425	0.194823	0.209903	0.22271	0.233653	0.243268	0.251185	0.257268	0.261626	0.264283	0.265788	0.266367	0.265253	0.261648	0.255864	0.249204	0.243052	0.238324	0.235081	0.232273	0.228539	0.223691	0.217559
DH45 stretched	control	-0.151753	-0.148533	-0.145604	-0.143653	-0.143624	-0.146158	-0.149865	-0.152827	-0.154366	-0.154082	-0.151924	-0.148408	-0.144626	-0.142189	-0.14106	-0.139733	-0.137809	-0.136249	-0.135783	-0.135246	-0.133426	-0.130695	-0.127957	-0.125424	-0.12218	-0.117749	-0.11351	-0.111111	-0.110089	-0.109214	-0.108505	-0.108544	-0.109344	-0.110023	-0.110404	-0.110839	-0.110553	-0.109939	-0.110962	-0.113909	-0.118012	-0.12271	-0.127561	-0.132525	-0.137834	-0.143897	-0.149771	-0.15418
MT26 closed	closed eye	-0.382023	-0.385576	-0.389183	-0.393846	-0.400231	-0.407775	-0.414799	-0.419929	-0.423062	-0.425519	-0.42905	-0.435041	-0.444436	-0.45656	-0.468801	-0.478653	-0.485341	-0.489754	-0.49243	-0.492827	-0.490382	-0.484715	-0.474608	-0.45848	-0.43653	-0.411409	-0.387828	-0.369852	-0.358992	-0.354553	-0.354336	-0.355524	-0.356309	-0.355377	-0.351087	-0.343587	-0.333274	-0.317885	-0.294769	-0.266962	-0.243003	-0.229651	-0.226489	-0.228169	-0.23146	-0.234685	-0.235462	-0.231981
MT26 closed	control	0.0957021	0.103029	0.111852	0.120191	0.126026	0.128897	0.128649	0.125239	0.119793	0.112024	0.101527	0.0910446	0.0831167	0.0769525	0.0716546	0.0671515	0.06252	0.0567578	0.049754	0.0416727	0.032664	0.0243644	0.017453	0.0117873	0.00828466	0.00598477	0.00313394	-0.000909649	-0.00579177	-0.0103538	-0.0135778	-0.0153226	-0.0165664	-0.0180008	-0.0195696	-0.0216501	-0.0254413	-0.0314246	-0.0384944	-0.0456609	-0.0528743	-0.0602558	-0.0678654	-0.0751421	-0.0803944	-0.0838948	-0.0877494	-0.0914545
MT26 stretched	closed eye	-0.225886	-0.219757	-0.21728	-0.217566	-0.218611	-0.21994	-0.22189	-0.225008	-0.22928	-0.234005	-0.240172	-0.250318	-0.265115	-0.281764	-0.296685	-0.30877	-0.317321	-0.320321	-0.316977	-0.308415	-0.297432	-0.287685	-0.280425	-0.275204	-0.271787	-0.269033	-0.263287	-0.252303	-0.238535	-0.224194	-0.20936	-0.194821	-0.182432	-0.172655	-0.164081	-0.154944	-0.144564	-0.134309	-0.126337	-0.121857	-0.120497	-0.1207	-0.121009	-0.120085	-0.117192	-0.114437	-0.115204	-0.120724
MT26 stretched	control	0.119322	0.11633	0.113479	0.111061	0.109667	0.108716	0.107198	0.105217	0.102818	0.1013	0.101801	0.103079	0.104633	0.106647	0.107944	0.107635	0.106751	0.107052	0.10889	0.11174	0.114914	0.116477	0.116232	0.117035	0.120864	0.127415	0.135654	0.144342	0.153217	0.16339	0.175467	0.188165	0.199086	0.207034	0.212097	0.214921	0.216309	0.217179	0.217639	0.217084	0.216256	0.215213	0.213125	0.210885	0.208397	0.204587	0.200376	0.196206
NM37 closed	closed eye	0.698383	0.66041	0.623012	0.590283	0.563403	0.542787	0.525019	0.501268	0.466704	0.426863	0.391397	0.364973	0.345453	0.329052	0.311564	0.288867	0.260297	0.228038	0.195053	0.164673	0.139311	0.117428	0.0954462	0.0732096	0.0528519	0.0361681	0.0246986	0.0202889	0.0211101	0.0201584	0.0114864	-0.00784475	-0.0363016	-0.0663945	-0.0917116	-0.112971	-0.132106	-0.146623	-0.154537	-0.156554	-0.153596	-0.148314	-0.146324	-0.153079	-0.170329	-0.196237	-0.22567	-0.251868
NM37 closed	control	-0.0172276	-0.0131619	-0.00602358	0.00353985	0.0132176	0.0209332	0.0266536	0.0311094	0.0351767	0.0397455	0.0444961	0.0485606	0.0515696	0.0534414	0.0535548	0.0511022	0.046105	0.0390613	0.0311983	0.024311	0.0192552	0.0153601	0.011815	0.00871632	0.00633936	0.00417985	0.000753985	-0.00443074	-0.0101239	-0.0156843	-0.020884	-0.0250611	-0.0282221	-0.0313259	-0.0355249	-0.0399983	-0.0420442	-0.041017	-0.0390673	-0.0381161	-0.0399325	-0.0468564	-0.0585685	-0.0717316	-0.0840219	-0.0951058	-0.105674	-0.116432
NM37 stretched	closed eye	0.515388	0.516986	0.515889	0.512559	0.509698	0.509377	0.510522	0.511818	0.512981	0.514177	0.515325	0.514807	0.510007	0.500322	0.485987	0.466623	0.44232	0.413115	0.379707	0.341629	0.296482	0.242051	0.177497	0.106058	0.0332594	-0.03823	-0.10668	-0.169437	-0.226561	-0.279593	-0.328331	-0.373099	-0.416533	-0.461751	-0.51001	-0.557321	-0.597265	-0.626326	-0.642136	-0.642619	-0.627148	-0.600582	-0.573043	-0.549658	-0.528904	-0.510058	-0.494353	-0.481637
NM37 stretched	control	0.0379983	0.0318382	0.0270684	0.0229743	0.0194372	0.0167933	0.0157559	0.0166706	0.0182248	0.0194198	0.0211879	0.0239634	0.027029	0.0296854	0.0312291	0.0312891	0.029737	0.026407	0.021427	0.0152724	0.0086336	0.00173351	-0.0051828	-0.011434	-0.0174826	-0.0249443	-0.0343378	-0.0441157	-0.0521288	-0.0570731	-0.0596066	-0.061634	-0.0640253	-0.0664498	-0.0685467	-0.0701232	-0.070558	-0.0687501	-0.0639028	-0.0568572	-0.0493938	-0.0419022	-0.0340251	-0.0259477	-0.017656	-0.00943566	-0.00196986	0.00465415
SK39 closed	closed eye	-0.2079	-0.212971	-0.21944	-0.223417	-0.220088	-0.209393	-0.194333	-0.178367	-0.164975	-0.156702	-0.154237	-0.157272	-0.164665	-0.174023	-0.184214	-0.195046	-0.205068	-0.21521	-0.229542	-0.251496	-0.281406	-0.315289	-0.348798	-0.380128	-0.406702	-0.427421	-0.445628	-0.46396	-0.482025	-0.498129	-0.509777	-0.515839	-0.517783	-0.516212	-0.51014	-0.499413	-0.48423	-0.46461	-0.442314	-0.420422	-0.399851	-0.37938	-0.358105	-0.337219	-0.319461	-0.305675	-0.293867	-0.282482
SK39 closed	control	0.0231096	0.0229668	0.0224888	0.0231513	0.0257922	0.0296114	0.0338762	0.0381979	0.0420319	0.0446901	0.0471756	0.0506784	0.0554878	0.0623314	0.0699261	0.0766651	0.0833677	0.0902167	0.0952396	0.096604	0.0951347	0.0930876	0.0920461	0.0922028	0.0929573	0.094886	0.0991396	0.105976	0.114531	0.123764	0.133214	0.141688	0.147308	0.149771	0.150989	0.152242	0.153333	0.154142	0.154657	0.155254	0.156193	0.157014	0.158263	0.160616	0.163123	0.164932	0.165763	0.165268
SK39 stretched	closed eye	-0.0215746	-0.0180694	-0.0151384	-0.0134567	-0.0142434	-0.0170589	-0.0203097	-0.0230612	-0.0257127	-0.0303556	-0.0381922	-0.0477013	-0.0566048	-0.0643194	-0.0712474	-0.0775407	-0.0837024	-0.0904832	-0.0980728	-0.105314	-0.110424	-0.112912	-0.113203	-0.111602	-0.109382	-0.10766	-0.106725	-0.107214	-0.108989	-0.111609	-0.115035	-0.118811	-0.122071	-0.123785	-0.122907	-0.118678	-0.111566	-0.102632	-0.0921517	-0.0797274	-0.0645013	-0.0457483	-0.024232	-0.00157083	0.0203414	0.038789	0.0521111	0.0597225
SK39 stretched	control	0.204904	0.207713	0.209252	0.210514	0.211923	0.212605	0.212081	0.210637	0.208222	0.204702	0.200211	0.195738	0.193178	0.192863	0.193892	0.196302	0.200638	0.206845	0.21378	0.220526	0.227425	0.235086	0.242909	0.249394	0.253226	0.253855	0.252016	0.247974	0.240545	0.229196	0.214857	0.199055	0.183436	0.16897	0.156181	0.146438	0.140575	0.13738	0.134802	0.131718	0.128487	0.125411	0.122061	0.118817	0.116968	0.116867	0.117472	0.116986
VZ48 closed	closed eye	0.452552	0.454492	0.456807	0.458339	0.457927	0.454797	0.448673	0.439131	0.426666	0.413029	0.399479	0.386091	0.372773	0.360473	0.349316	0.337802	0.326053	0.315667	0.306609	0.297661	0.288247	0.277984	0.265532	0.249762	0.231631	0.213252	0.195146	0.176321	0.15696	0.137562	0.117874	0.0986676	0.0819416	0.0687464	0.0582204	0.0502058	0.0455798	0.0440816	0.0451001	0.047391	0.0497237	0.0523658	0.0549058	0.0566924	0.0575513	0.0573911	0.0570247	0.0562203
VZ48 closed	control	0.241546	0.245915	0.254017	0.263998	0.272085	0.275337	0.272593	0.264105	0.252097	0.239717	0.228607	0.219055	0.210121	0.200714	0.190485	0.179647	0.169501	0.161524	0.156164	0.151708	0.146679	0.141016	0.133781	0.125763	0.119437	0.114829	0.110575	0.107769	0.108412	0.111628	0.114908	0.117001	0.119924	0.125811	0.132919	0.139357	0.145644	0.152319	0.159624	0.166857	0.172539	0.176919	0.180513	0.183553	0.186774	0.189539	0.190778	0.19069
VZ48 stretched	closed eye	-0.411972	-0.413561	-0.418023	-0.424315	-0.43042	-0.435161	-0.438745	-0.441116	-0.441628	-0.440249	-0.437076	-0.431065	-0.422221	-0.412316	-0.402434	-0.393425	-0.385837	-0.378844	-0.371012	-0.362364	-0.354275	-0.346711	-0.339224	-0.332836	-0.328874	-0.327564	-0.327702	-0.32893	-0.332163	-0.337331	-0.343428	-0.349509	-0.355202	-0.359968	-0.362737	-0.362309	-0.358495	-0.352668	-0.345136	-0.335845	-0.325859	-0.315338	-0.304418	-0.293619	-0.282851	-0.27276	-0.264225	-0.257022
VZ48 stretched	control	0.110849	0.10239	0.0926003	0.0835432	0.0765131	0.0718612	0.0692749	0.068821	0.0701762	0.0732024	0.0781205	0.084475	0.0905904	0.0949117	0.0974641	0.0983324	0.0968676	0.0934232	0.0898271	0.0868692	0.0825219	0.0742361	0.0610416	0.0437091	0.025251	0.00703565	-0.0117473	-0.0299088	-0.0463697	-0.0616926	-0.0751135	-0.0842912	-0.0887079	-0.0893426	-0.0866857	-0.0816379	-0.0749965	-0.066997	-0.0585859	-0.0512131	-0.0455006	-0.0417643	-0.0405083	-0.0418036	-0.0451034	-0.0501779	-0.0569466	-0.0645381
	Time [sec]	-4.83871	-4.80645	-4.77419	-4.74194	-4.70968	-4.67742	-4.64516	-4.6129	-4.58065	-4.54839	-4.51613	-4.48387	-4.45161	-4.41935	-4.3871	-4.35484	-4.32258	-4.29032	-4.25806	-4.22581	-4.19355	-4.16129	-4.12903	-4.09677	-4.06452	-4.03226	-4	-3.96774	-3.93548	-3.90323	-3.87097	-3.83871	-3.80645	-3.77419	-3.74194	-3.70968	-3.67742	-3.64516	-3.6129	-3.58065	-3.54839	-3.51613	-3.48387	-3.45161	-3.41935	-3.3871	-3.35484	-3.32258
	closed	0.0926349	0.090205	0.0876712	0.0861843	0.0868619	0.089655	0.093048	0.0947989	0.0935982	0.0898462	0.0846967	0.0786854	0.0716662	0.0640325	0.0560231	0.0472102	0.0380438	0.0290929	0.0196264	0.00912536	-0.00142538	-0.0113207	-0.020999	-0.0303134	-0.0382897	-0.0446844	-0.050692	-0.0575521	-0.0659888	-0.076519	-0.088825	-0.102057	-0.115229	-0.126747	-0.135306	-0.14109	-0.144456	-0.144662	-0.141311	-0.135852	-0.13025	-0.12561	-0.122619	-0.121834	-0.123551	-0.127362	-0.131817	-0.135237
	stretched	0.04846	0.0578576	0.0649182	0.069526	0.0724173	0.0741072	0.0743423	0.0730569	0.0707109	0.0676073	0.0635288	0.0584279	0.0525618	0.0459579	0.0387405	0.0306468	0.021433	0.0118835	0.00291044	-0.00523904	-0.012999	-0.0210653	-0.0298057	-0.0390641	-0.0486082	-0.0582704	-0.0670495	-0.074302	-0.0808081	-0.0870535	-0.0928461	-0.09842	-0.10449	-0.111056	-0.117318	-0.122166	-0.124934	-0.125864	-0.124771	-0.121122	-0.114784	-0.106236	-0.0967177	-0.0868217	-0.0764988	-0.0667987	-0.0592739	-0.0548029
	control closed	0.0338821	0.0356976	0.0387447	0.0426906	0.0463021	0.048311	0.0481984	0.0460527	0.0427134	0.0389627	0.0350578	0.0315065	0.0286391	0.0263238	0.0241373	0.0217214	0.0193163	0.0172312	0.0152074	0.0126966	0.00983905	0.00723588	0.0048254	0.00252332	0.00078168	-0.000419693	-0.00152444	-0.0025512	-0.00312988	-0.00313233	-0.00283983	-0.00254337	-0.00224204	-0.00216105	-0.0028716	-0.0041367	-0.00510393	-0.00560745	-0.00594684	-0.0062147	-0.00668874	-0.00790303	-0.00977026	-0.0114965	-0.0124942	-0.0132313	-0.0147082	-0.0169778
	control stretched	0.00855964	0.00771908	0.00658379	0.00549411	0.00460204	0.0033821	0.00180131	0.000446548	-0.000586	-0.00105217	-0.000611493	0.000481123	0.00197023	0.00361238	0.00510781	0.00640573	0.00756555	0.00864375	0.00972253	0.0111807	0.01306	0.0146425	0.0154552	0.0158574	0.01633	0.0165201	0.0159752	0.0146575	0.012798	0.0107771	0.00872469	0.0066367	0.00445006	0.00232421	0.000419802	-0.000985695	-0.00124049	-0.000342808	0.000898648	0.00187016	0.00234	0.0019713	0.000588306	-0.00140437	-0.00371335	-0.00660365	-0.00985587	-0.0128853
	Average control	0.0212208	0.0217083	0.0226642	0.0240924	0.0254521	0.0258465	0.0249999	0.0232496	0.0210637	0.0189553	0.0172231	0.0159938	0.0153047	0.0149681	0.0146226	0.0140636	0.0134409	0.0129375	0.0124649	0.0119386	0.0114495	0.0109392	0.0101403	0.00919036	0.00855584	0.00805018	0.00722539	0.00605317	0.00483408	0.00382239	0.00294243	0.00204666	0.00110401	8.15842e-05	-0.0012259	-0.0025612	-0.00317221	-0.00297513	-0.0025241	-0.00217227	-0.00217437	-0.00296586	-0.00459098	-0.00645043	-0.00810376	-0.00991749	-0.0122821	-0.0149316
[truncated: 702 more columns]

[truncated: 9 more sheets: UNET_all_sub_3a (MG07_PLR_2), 3b_subj with average basline, 3b_plots, participants_data_UNET_for_ (2), absolute error_for 3c (2), 3c (2), 4b,4c (DLC time courses) (2), 4d, 4e]
